# Supplementary material for: Unraveling the anti-inflammatory effects of Mediterranean diet in patients with cancer remission
Source: Front Immunol. 2025 Dec 2;16:1666611. doi: 10.3389/fimmu.2025.1666611 (PMC12705368; doi:10.3389/fimmu.2025.1666611)
Supplement: Supplementary file 2 [file Table1.xlsx]

## Sheet: BC
marker	factor	macrogroup	group	mean_1	mean_2	pval	foldchange	variation	-log10(pval)	log2(foldchange)
IL-2	Sex	Anagraphic	Males over Females	24.51	16.1873	0.2675	1.51415	ns	0.572676	0.598505
IL-2	Age	Anagraphic	>70 over <50	16.13	15.57	0.3736	1.03597	ns	0.427593	0.0509775
IL-2	Age	Anagraphic	50-59 over <50	15.9887	15.57	0.1849	1.02689	ns	0.733063	0.0382837
IL-2	Age	Anagraphic	60-69 over <50	18.1077	15.57	0.1029	1.16299	ns	0.987585	0.217834
IL-2	Age	Anagraphic	>70 over 50-59	16.13	15.9887	0.3908	1.00884	ns	0.408045	0.0126938
IL-2	Age	Anagraphic	>70 over 60-69	16.13	18.1077	0.2687	0.890782	ns	0.570732	-0.166856
IL-2	Age	Anagraphic	60-69 over 50-59	18.1077	15.9887	0.3047	1.13253	ns	0.516128	0.17955
IL-2	BMI	Anagraphic	OW over NW	16.8564	15.8611	0.3026	1.06275	ns	0.519131	0.0877993
IL-2	BMI	Anagraphic	OB over NW	16.072	15.8611	0.4238	1.0133	ns	0.372839	0.0190557
IL-2	BMI	Anagraphic	OB over OW	16.072	16.8564	0.3197	0.953468	ns	0.495257	-0.0687436
IL-2	Physical Activity	Anagraphic	Physical Activity	15.9616	16.4876	0.803	0.968095	ns	0.0952845	-0.0467797
IL-2	Smoke	Anagraphic	Smoke	17.7591	16.008	0.4193	1.10939	ns	0.377475	0.149765
IL-2	Alcohol	Anagraphic	Alcohol	17.4077	16.0302	0.86	1.08593	ns	0.0655015	0.118931
IL-2	Sleep Time	Anagraphic	High over Low	15.9417	17.107	0.9693	0.931882	ns	0.0135418	-0.10178
IL-2	Sleep Quality	Anagraphic	Mid over Low	16.7613	15.9724	0.3902	1.04939	ns	0.408713	0.0695477
IL-2	Sleep Quality	Anagraphic	High over Low	16.5231	15.9724	0.2427	1.03448	ns	0.61493	0.048905
IL-2	Sleep Quality	Anagraphic	High over Mid	16.5231	16.7613	0.3561	0.985793	ns	0.448428	-0.0206427
IL-2	Metastasis	Clinical	Metastasis	21.9267	15.7126	0.2162	1.39549	ns	0.665144	0.480769
IL-2	Therapy	Clinical	Therapy	18.0866	14.3786	0.4264	1.25788	ns	0.370183	0.330993
IL-2	METS	Clinical	METS	21.114	15.8961	0.03298	1.32825	up	1.48175	0.40953
IL-2	T2D	Clinical	T2D	22.2267	15.6798	0.04046	1.41753	up	1.39297	0.503383
IL-2	CVD	Clinical	CVD	18.1589	14.7667	0.01376	1.22972	up	1.86138	0.298335
IL-2	NAFLD	Clinical	NAFLD	19.5827	15.2611	0.06151	1.28318	ns	1.21105	0.359719
IL-2	Hyperlipaemia	Clinical	Hyperlipaemia	16.8868	15.8461	0.6069	1.06568	ns	0.216883	0.0917709
IL-2	Anemia	Clinical	Anemia	19.5225	16.0993	0.8611	1.21263	ns	0.0649464	0.27814
IL-2	Cereals	Dietary	Mid over Low	17.8527	16.4774	0.291	1.08347	ns	0.536107	0.115657
IL-2	Cereals	Dietary	High over Low	15.57	16.4774	0.4392	0.944931	ns	0.357338	-0.0817188
IL-2	Cereals	Dietary	High over Mid	15.57	17.8527	0.2466	0.872136	ns	0.608007	-0.197376
IL-2	Milk	Dietary	Mid over Low	18.2669	14.6584	0.1468	1.24617	ns	0.833274	0.317502
IL-2	Milk	Dietary	High over Low	16.851	14.6584	0.261	1.14958	ns	0.583359	0.201107
IL-2	Milk	Dietary	High over Mid	16.851	18.2669	0.3337	0.92249	ns	0.476644	-0.116395
IL-2	Seafood	Dietary	Mid over Low	16.1007	14.525	0.4775	1.10848	ns	0.321027	0.148583
IL-2	Seafood	Dietary	High over Low	18.1973	14.525	0.265	1.25282	ns	0.576754	0.325184
IL-2	Seafood	Dietary	High over Mid	18.1973	16.1007	0.1914	1.13022	ns	0.718058	0.1766
IL-2	Crustaceans	Dietary	High over Low	15.8314	16.3876	0.999	0.966062	ns	0.000434512	-0.0498121
IL-2	Meat	Dietary	Mid over Low	17.2052	13.3691	0.0572	1.28694	ns	1.2426	0.363946
IL-2	Meat	Dietary	High over Low	15.2767	13.3691	0.2312	1.14269	ns	0.636012	0.192429
IL-2	Meat	Dietary	High over Mid	15.2767	17.2052	0.3304	0.887909	ns	0.48096	-0.171517
IL-2	Poultry	Dietary	Mid over Low	16.4214	14.6143	0.3836	1.12365	ns	0.416121	0.168194
IL-2	Poultry	Dietary	High over Low	17.091	14.6143	0.3743	1.16947	ns	0.42678	0.225857
IL-2	Poultry	Dietary	High over Mid	17.091	16.4214	0.4575	1.04078	ns	0.339609	0.0576632
IL-2	Processed Meat	Dietary	Mid over Low	17.9256	13.4821	0.0578	1.32958	ns	1.23807	0.410972
IL-2	Processed Meat	Dietary	High over Low	15.7117	13.4821	0.4104	1.16537	ns	0.386793	0.22079
IL-2	Processed Meat	Dietary	High over Mid	15.7117	17.9256	0.2029	0.876495	ns	0.692718	-0.190182
IL-2	Vegetables	Dietary	Mid over Low	19.5841	14.709	0.0771	1.33144	ns	1.11295	0.412985
IL-2	Vegetables	Dietary	High over Low	15.1685	14.709	0.053	1.03124	ns	1.27572	0.0443821
IL-2	Vegetables	Dietary	High over Mid	15.1685	19.5841	0.4671	0.774532	ns	0.33059	-0.368603
IL-2	Fruits	Dietary	Mid over Low	14.7425	17.8337	0.1949	0.826663	ns	0.710188	-0.274629
IL-2	Fruits	Dietary	High over Low	16.1667	17.8337	0.2734	0.906521	ns	0.563201	-0.141588
IL-2	Fruits	Dietary	High over Mid	16.1667	14.7425	0.3337	1.0966	ns	0.476644	0.133041
IL-2	Cakes	Dietary	Mid over Low	17.4712	18.4457	0.3945	0.947168	ns	0.403953	-0.0783083
IL-2	Cakes	Dietary	High over Low	15.3951	18.4457	0.0887	0.834619	ns	1.05208	-0.26081
IL-2	Cakes	Dietary	High over Mid	15.3951	17.4712	0.0685	0.881173	ns	1.16431	-0.182502
IL-2	Pizza	Dietary	Mid over Low	17.256	14.4095	0.2006	1.19754	ns	0.697669	0.260076
IL-2	Pizza	Dietary	High over Low	17.353	14.4095	0.1896	1.20427	ns	0.722162	0.268163
IL-2	Pizza	Dietary	High over Mid	17.353	17.256	0.4214	1.00562	ns	0.375305	0.00808702
IL-2	Beverages	Dietary	Mid over Low	16.6486	15.2559	0.3062	1.09129	ns	0.513995	0.126033
IL-2	Beverages	Dietary	High over Low	16.753	15.2559	0.2933	1.09813	ns	0.532688	0.135051
IL-2	Beverages	Dietary	High over Mid	16.753	16.6486	0.4343	1.00627	ns	0.36221	0.00901862
IL-7	Sex	Anagraphic	Males over Females	17.46	35.39	0.2126	0.49336	ns	0.672437	-1.01929
IL-7	Age	Anagraphic	>70 over <50	32.6583	33.444	0.4854	0.976508	ns	0.3139	-0.0342964
IL-7	Age	Anagraphic	50-59 over <50	38.3813	33.444	0.1147	1.14763	ns	0.940437	0.198656
IL-7	Age	Anagraphic	60-69 over <50	33.2953	33.444	0.477	0.995555	ns	0.321482	-0.00642757
IL-7	Age	Anagraphic	>70 over 50-59	32.6583	38.3813	0.2223	0.850892	ns	0.653061	-0.232953
IL-7	Age	Anagraphic	>70 over 60-69	32.6583	33.2953	0.4697	0.980868	ns	0.328179	-0.0278688
IL-7	Age	Anagraphic	60-69 over 50-59	33.2953	38.3813	0.1217	0.867488	ns	0.914709	-0.205084
IL-7	BMI	Anagraphic	OW over NW	37.5372	27.1456	0.0725	1.38281	ns	1.13966	0.467605
IL-7	BMI	Anagraphic	OB over NW	35.4763	27.1456	0.0901	1.30689	ns	1.04528	0.386141
IL-7	BMI	Anagraphic	OB over OW	35.4763	37.5372	0.4164	0.945098	ns	0.380489	-0.0814643
IL-7	Physical Activity	Anagraphic	Physical Activity	39.5057	32.963	0.2078	1.19849	ns	0.682354	0.261213
IL-7	Smoke	Anagraphic	Smoke	41.8982	33.7009	0.1465	1.24323	ns	0.834162	0.314099
IL-7	Alcohol	Anagraphic	Alcohol	34.2757	35.3434	0.5584	0.969791	ns	0.253055	-0.0442543
IL-7	Sleep Time	Anagraphic	High over Low	34.938	35.4161	0.5563	0.986502	ns	0.254691	-0.0196059
IL-7	Sleep Quality	Anagraphic	Mid over Low	38.7444	35.0214	0.3229	1.10631	ns	0.490932	0.145753
IL-7	Sleep Quality	Anagraphic	High over Low	31.4123	35.0214	0.2329	0.896948	ns	0.632831	-0.156904
IL-7	Sleep Quality	Anagraphic	High over Mid	31.4123	38.7444	0.1431	0.810758	ns	0.84436	-0.302657
IL-7	Metastasis	Clinical	Metastasis	26.8643	36.1225	0.03973	0.7437	down	1.40088	-0.427206
IL-7	Therapy	Clinical	Therapy	29.1227	41.4832	0.0006515	0.702036	down	3.18609	-0.510383
IL-7	METS	Clinical	METS	61.414	32.8807	0.002765	1.86778	up	2.5583	0.901327
IL-7	T2D	Clinical	T2D	38.7983	34.7283	0.8991	1.1172	ns	0.046192	0.159884
IL-7	CVD	Clinical	CVD	38.4497	32.3426	0.2653	1.18883	ns	0.576263	0.249537
IL-7	NAFLD	Clinical	NAFLD	36.9323	34.4506	0.6924	1.07204	ns	0.159643	0.100354
IL-7	Hyperlipaemia	Clinical	Hyperlipaemia	35.5767	34.6979	0.8294	1.02533	ns	0.081236	0.0360815
IL-7	Anemia	Clinical	Anemia	30.2425	35.4343	0.4207	0.85348	ns	0.376027	-0.22857
IL-7	Cereals	Dietary	Mid over Low	31.4864	32.4954	0.4592	0.968948	ns	0.337998	-0.0455094
IL-7	Cereals	Dietary	High over Low	38.6479	32.4954	0.0532	1.18933	ns	1.27409	0.250155
IL-7	Cereals	Dietary	High over Mid	38.6479	31.4864	0.1244	1.22745	ns	0.90518	0.295664
IL-7	Milk	Dietary	Mid over Low	43.0261	32.526	0.0626	1.32282	ns	1.20343	0.403619
IL-7	Milk	Dietary	High over Low	31.4005	32.526	0.4517	0.965396	ns	0.34515	-0.0508068
IL-7	Milk	Dietary	High over Mid	31.4005	43.0261	0.0562	0.729801	ns	1.25026	-0.454426
IL-7	Seafood	Dietary	Mid over Low	36.1679	37.235	0.304	0.971341	ns	0.517126	-0.0419507
IL-7	Seafood	Dietary	High over Low	29.43	37.235	0.0946	0.790385	ns	1.02411	-0.339372
IL-7	Seafood	Dietary	High over Mid	29.43	36.1679	0.0924	0.813706	ns	1.03433	-0.297421
IL-7	Crustaceans	Dietary	High over Low	30.8229	35.6363	0.6983	0.864928	ns	0.155958	-0.209348
IL-7	Meat	Dietary	Mid over Low	36.5344	29.0092	0.1819	1.25941	ns	0.740167	0.332745
IL-7	Meat	Dietary	High over Low	36.39	29.0092	0.2285	1.25443	ns	0.641114	0.327033
IL-7	Meat	Dietary	High over Mid	36.39	36.5344	0.4291	0.996049	ns	0.367441	-0.00571149
IL-7	Poultry	Dietary	Mid over Low	35.3989	36.7914	0.2172	0.962152	ns	0.66314	-0.0556636
IL-7	Poultry	Dietary	High over Low	32.574	36.7914	0.1922	0.885369	ns	0.716247	-0.175649
IL-7	Poultry	Dietary	High over Mid	32.574	35.3989	0.374	0.920197	ns	0.427128	-0.119985
IL-7	Processed Meat	Dietary	Mid over Low	36.9137	33.502	0.4678	1.10184	ns	0.32994	0.139908
IL-7	Processed Meat	Dietary	High over Low	29.045	33.502	0.229	0.866963	ns	0.640165	-0.205957
IL-7	Processed Meat	Dietary	High over Mid	29.045	36.9137	0.2053	0.786836	ns	0.687611	-0.345866
IL-7	Vegetables	Dietary	Mid over Low	34.07	41.071	0.1359	0.829539	ns	0.866781	-0.269618
IL-7	Vegetables	Dietary	High over Low	33.9739	41.071	0.1793	0.827199	ns	0.74642	-0.273694
IL-7	Vegetables	Dietary	High over Mid	33.9739	34.07	0.3576	0.997179	ns	0.446602	-0.00407553
IL-7	Fruits	Dietary	Mid over Low	35.4615	39.5188	0.3631	0.897333	ns	0.439974	-0.156285
IL-7	Fruits	Dietary	High over Low	32.7709	39.5188	0.167	0.829247	ns	0.777284	-0.270125
IL-7	Fruits	Dietary	High over Mid	32.7709	35.4615	0.314	0.924125	ns	0.50307	-0.113841
IL-7	Cakes	Dietary	Mid over Low	42.6478	46.93	0.2437	0.908753	ns	0.613144	-0.13804
IL-7	Cakes	Dietary	High over Low	29.5092	46.93	0.0089	0.628792	down	2.05061	-0.669344
IL-7	Cakes	Dietary	High over Mid	29.5092	42.6478	0.01	0.691929	down	2	-0.531304
IL-7	Pizza	Dietary	Mid over Low	44.8764	35.8673	0.1478	1.25118	ns	0.830326	0.323288
IL-7	Pizza	Dietary	High over Low	31.1068	35.8673	0.4042	0.867275	ns	0.393404	-0.205439
IL-7	Pizza	Dietary	High over Mid	31.1068	44.8764	0.17	0.693166	ns	0.769551	-0.528727
IL-7	Beverages	Dietary	Mid over Low	50.5438	42.5423	0.2255	1.18808	ns	0.646853	0.248633
IL-7	Beverages	Dietary	High over Low	28.7041	42.5423	0.0034	0.674718	down	2.46852	-0.567643
IL-7	Beverages	Dietary	High over Mid	28.7041	50.5438	0.0021	0.567906	down	2.67778	-0.816276
IL-13	Sex	Anagraphic	Males over Females	2.18	2.98417	0.3473	0.730522	ns	0.459295	-0.453
IL-13	Age	Anagraphic	>70 over <50	2.97833	2.87053	0.3715	1.03756	ns	0.430041	0.0531899
IL-13	Age	Anagraphic	50-59 over <50	3.19952	2.87053	0.1145	1.11461	ns	0.941195	0.156542
IL-13	Age	Anagraphic	60-69 over <50	2.77533	2.87053	0.4904	0.966838	ns	0.30945	-0.0486542
IL-13	Age	Anagraphic	>70 over 50-59	2.97833	3.19952	0.3117	0.930868	ns	0.506263	-0.103352
IL-13	Age	Anagraphic	>70 over 60-69	2.97833	2.77533	0.3687	1.07314	ns	0.433327	0.101844
IL-13	Age	Anagraphic	60-69 over 50-59	2.77533	3.19952	0.1248	0.867421	ns	0.903785	-0.205196
IL-13	BMI	Anagraphic	OW over NW	3.08182	2.30444	0.0564	1.33734	ns	1.24872	0.419363
IL-13	BMI	Anagraphic	OB over NW	3.08967	2.30444	0.0642	1.34074	ns	1.19246	0.423033
IL-13	BMI	Anagraphic	OB over OW	3.08967	3.08182	0.4588	1.00255	ns	0.338377	0.00366969
IL-13	Physical Activity	Anagraphic	Physical Activity	3.28947	2.82691	0.1298	1.16363	ns	0.886725	0.218634
IL-13	Smoke	Anagraphic	Smoke	3.41546	2.8732	0.1348	1.18873	ns	0.87031	0.249419
IL-13	Alcohol	Anagraphic	Alcohol	2.87692	2.99646	0.5541	0.960108	ns	0.256412	-0.0587315
IL-13	Sleep Time	Anagraphic	High over Low	3.02	2.87762	0.5226	1.04948	ns	0.281831	0.069673
IL-13	Sleep Quality	Anagraphic	Mid over Low	3.105	3.02414	0.4802	1.02674	ns	0.318578	0.0380693
IL-13	Sleep Quality	Anagraphic	High over Low	2.74063	3.02414	0.2415	0.90625	ns	0.617083	-0.142019
IL-13	Sleep Quality	Anagraphic	High over Mid	2.74063	3.105	0.2829	0.882649	ns	0.548367	-0.180088
IL-13	Metastasis	Clinical	Metastasis	1.99833	3.07709	0.04257	0.649423	down	1.3709	-0.62277
IL-13	Therapy	Clinical	Therapy	2.5825	3.39966	0.0005984	0.759636	down	3.22301	-0.39662
IL-13	METS	Clinical	METS	4.266	2.85536	0.006106	1.49403	up	2.21424	0.579213
IL-13	T2D	Clinical	T2D	3.00833	2.96691	0.7247	1.01396	ns	0.139842	0.0200036
IL-13	CVD	Clinical	CVD	3.07893	2.87939	0.3959	1.0693	ns	0.402414	0.0966634
IL-13	NAFLD	Clinical	NAFLD	2.875	3.00511	0.8565	0.956703	ns	0.0672726	-0.0638563
IL-13	Hyperlipaemia	Clinical	Hyperlipaemia	2.83296	3.08059	0.6103	0.919618	ns	0.214457	-0.120894
IL-13	Anemia	Clinical	Anemia	2.46667	2.99707	0.3754	0.823026	ns	0.425506	-0.280989
IL-13	Cereals	Dietary	Mid over Low	2.51727	2.94708	0.299	0.854157	ns	0.524329	-0.227426
IL-13	Cereals	Dietary	High over Low	3.185	2.94708	0.1451	1.08073	ns	0.838333	0.112006
IL-13	Cereals	Dietary	High over Mid	3.185	2.51727	0.0859	1.26526	ns	1.06601	0.339432
IL-13	Milk	Dietary	Mid over Low	3.20471	3.1356	0.4221	1.02204	ns	0.374585	0.0314505
IL-13	Milk	Dietary	High over Low	2.54526	3.1356	0.0678	0.811731	ns	1.16877	-0.300927
IL-13	Milk	Dietary	High over Mid	2.54526	3.20471	0.0611	0.794227	ns	1.21396	-0.332377
IL-13	Seafood	Dietary	Mid over Low	3.06864	3.14167	0.3861	0.976754	ns	0.4133	-0.0339327
IL-13	Seafood	Dietary	High over Low	2.48727	3.14167	0.1436	0.791705	ns	0.842846	-0.336965
IL-13	Seafood	Dietary	High over Mid	2.48727	3.06864	0.1097	0.810547	ns	0.959793	-0.303033
IL-13	Crustaceans	Dietary	High over Low	3.00429	2.96667	0.8649	1.01268	ns	0.0630341	0.0181792
IL-13	Meat	Dietary	Mid over Low	3.04395	2.84083	0.2445	1.0715	ns	0.611721	0.0996321
IL-13	Meat	Dietary	High over Low	2.70833	2.84083	0.455	0.953359	ns	0.341989	-0.0689089
IL-13	Meat	Dietary	High over Mid	2.70833	3.04395	0.3488	0.889742	ns	0.457424	-0.168541
IL-13	Poultry	Dietary	Mid over Low	2.95644	3.4	0.1717	0.869542	ns	0.76523	-0.201672
IL-13	Poultry	Dietary	High over Low	2.71	3.4	0.1835	0.797059	ns	0.736364	-0.327242
IL-13	Poultry	Dietary	High over Mid	2.71	2.95644	0.4243	0.916642	ns	0.372327	-0.12557
IL-13	Processed Meat	Dietary	Mid over Low	3.02343	2.9835	0.4331	1.01338	ns	0.363412	0.0191799
IL-13	Processed Meat	Dietary	High over Low	2.62333	2.9835	0.2808	0.87928	ns	0.551603	-0.185605
IL-13	Processed Meat	Dietary	High over Mid	2.62333	3.02343	0.3069	0.867668	ns	0.513003	-0.204785
IL-13	Vegetables	Dietary	Mid over Low	3.03333	3.142	0.4004	0.965415	ns	0.397506	-0.0507793
IL-13	Vegetables	Dietary	High over Low	2.88515	3.142	0.2689	0.918253	ns	0.570409	-0.123036
IL-13	Vegetables	Dietary	High over Mid	2.88515	3.03333	0.3374	0.951149	ns	0.471855	-0.0722566
IL-13	Fruits	Dietary	Mid over Low	2.93308	3.1	0.441	0.946154	ns	0.355561	-0.0798533
IL-13	Fruits	Dietary	High over Low	2.92188	3.1	0.3571	0.94254	ns	0.44721	-0.0853738
IL-13	Fruits	Dietary	High over Mid	2.92188	2.93308	0.4316	0.996181	ns	0.364919	-0.00552049
IL-13	Cakes	Dietary	Mid over Low	3.105	4.09429	0.0456	0.758374	down	1.34104	-0.399019
IL-13	Cakes	Dietary	High over Low	2.70763	4.09429	0.0036	0.66132	down	2.4437	-0.59658
IL-13	Cakes	Dietary	High over Mid	2.70763	3.105	0.097	0.872023	ns	1.01323	-0.197562
IL-13	Pizza	Dietary	Mid over Low	3.597	3.16091	0.1933	1.13796	ns	0.713768	0.186455
IL-13	Pizza	Dietary	High over Low	2.61103	3.16091	0.0758	0.826039	ns	1.12033	-0.275718
IL-13	Pizza	Dietary	High over Mid	2.61103	3.597	0.224	0.725892	ns	0.649752	-0.462173
IL-13	Beverages	Dietary	Mid over Low	3.37	3.46533	0.4663	0.97249	ns	0.331335	-0.0402454
IL-13	Beverages	Dietary	High over Low	2.70923	3.46533	0.261	0.78181	ns	0.583359	-0.355111
IL-13	Beverages	Dietary	High over Mid	2.70923	3.37	0.628	0.803926	ns	0.20204	-0.314865
IP-10	Sex	Anagraphic	Males over Females	450.95	1154.86	0.2739	0.390482	ns	0.562408	-1.35667
IP-10	Age	Anagraphic	>70 over <50	1453.48	795.632	0.0017	1.82682	up	2.76955	0.869333
IP-10	Age	Anagraphic	50-59 over <50	875.15	795.632	0.0848	1.09994	ns	1.0716	0.137428
IP-10	Age	Anagraphic	60-69 over <50	1234.05	795.632	0.0023	1.55103	up	2.63827	0.633222
IP-10	Age	Anagraphic	>70 over 50-59	1453.48	875.15	0.0912	1.66083	ns	1.04001	0.731905
IP-10	Age	Anagraphic	>70 over 60-69	1453.48	1234.05	0.3805	1.17781	ns	0.419645	0.236111
IP-10	Age	Anagraphic	60-69 over 50-59	1234.05	875.15	0.0877	1.4101	ns	1.057	0.495794
IP-10	BMI	Anagraphic	OW over NW	1247.59	444.893	0.11	2.80424	ns	0.958607	1.48761
IP-10	BMI	Anagraphic	OB over NW	1233.86	444.893	0.237	2.77338	ns	0.625252	1.47164
IP-10	BMI	Anagraphic	OB over OW	1233.86	1247.59	0.3933	0.988996	ns	0.405276	-0.0159641
IP-10	Physical Activity	Anagraphic	Physical Activity	1330.88	1040.68	0.1626	1.27885	ns	0.788879	0.354848
IP-10	Smoke	Anagraphic	Smoke	1340.72	1110.14	0.3602	1.2077	ns	0.443456	0.272262
IP-10	Alcohol	Anagraphic	Alcohol	900.64	1200.34	0.2136	0.750319	ns	0.670399	-0.414424
IP-10	Sleep Time	Anagraphic	High over Low	1102.44	1216.63	0.8804	0.90614	ns	0.05532	-0.142194
IP-10	Sleep Quality	Anagraphic	Mid over Low	1176.15	1128.63	0.3008	1.04211	ns	0.521722	0.0595019
IP-10	Sleep Quality	Anagraphic	High over Low	1124.33	1128.63	0.4887	0.996191	ns	0.310958	-0.00550578
IP-10	Sleep Quality	Anagraphic	High over Mid	1124.33	1176.15	0.3113	0.95594	ns	0.506821	-0.0650077
IP-10	Metastasis	Clinical	Metastasis	919.803	1168.71	0.2805	0.787027	ns	0.552067	-0.345515
IP-10	Therapy	Clinical	Therapy	981.07	1321.88	0.02373	0.742178	down	1.6247	-0.430163
IP-10	METS	Clinical	METS	1482.18	1109.85	0.1048	1.33548	ns	0.979639	0.417362
IP-10	T2D	Clinical	T2D	1315.11	1122.2	0.603	1.17191	ns	0.219683	0.228858
IP-10	CVD	Clinical	CVD	1148.16	1138.09	0.7538	1.00885	ns	0.122744	0.0127065
IP-10	NAFLD	Clinical	NAFLD	1280.05	1088.83	0.6443	1.17562	ns	0.190912	0.233417
IP-10	Hyperlipaemia	Clinical	Hyperlipaemia	1298.87	1001.78	0.3881	1.29656	ns	0.411056	0.374694
IP-10	Anemia	Clinical	Anemia	1075.46	1147.57	0.6962	0.93717	ns	0.157266	-0.093618
IP-10	Cereals	Dietary	Mid over Low	1444.16	758.836	0.0077	1.90312	up	2.11351	0.928366
IP-10	Cereals	Dietary	High over Low	1381.91	758.836	0.0026	1.82109	up	2.58503	0.8648
IP-10	Cereals	Dietary	High over Mid	1381.91	1444.16	0.4323	0.956896	ns	0.364215	-0.0635661
IP-10	Milk	Dietary	Mid over Low	1282.47	907.379	0.0645	1.41338	ns	1.19044	0.499147
IP-10	Milk	Dietary	High over Low	1296.89	907.379	0.0732	1.42927	ns	1.13549	0.515282
IP-10	Milk	Dietary	High over Mid	1296.89	1282.47	0.4486	1.01125	ns	0.348141	0.0161355
IP-10	Seafood	Dietary	Mid over Low	1146.54	962.508	0.4852	1.1912	ns	0.314079	0.252416
IP-10	Seafood	Dietary	High over Low	1192.56	962.508	0.4972	1.23901	ns	0.303469	0.309191
IP-10	Seafood	Dietary	High over Mid	1192.56	1146.54	0.482	1.04014	ns	0.316953	0.0567752
IP-10	Crustaceans	Dietary	High over Low	1225.76	1134.5	0.7456	1.08044	ns	0.127494	0.11162
IP-10	Meat	Dietary	Mid over Low	1154.14	1050.22	0.4101	1.09895	ns	0.38711	0.136123
IP-10	Meat	Dietary	High over Low	1274.17	1050.22	0.3616	1.21324	ns	0.441772	0.27887
IP-10	Meat	Dietary	High over Mid	1274.17	1154.14	0.402	1.10401	ns	0.395774	0.142747
IP-10	Poultry	Dietary	Mid over Low	1156.12	1076.1	0.3062	1.07437	ns	0.513995	0.103487
IP-10	Poultry	Dietary	High over Low	1126.53	1076.1	0.3232	1.04687	ns	0.490529	0.0660803
IP-10	Poultry	Dietary	High over Mid	1126.53	1156.12	0.4824	0.974405	ns	0.316593	-0.0374067
IP-10	Processed Meat	Dietary	Mid over Low	1090.72	1250.47	0.3629	0.872252	ns	0.440213	-0.197183
IP-10	Processed Meat	Dietary	High over Low	1042.05	1250.47	0.249	0.833323	ns	0.603801	-0.263051
IP-10	Processed Meat	Dietary	High over Mid	1042.05	1090.72	0.3097	0.95537	ns	0.509059	-0.0658684
IP-10	Vegetables	Dietary	Mid over Low	1152.03	1031.26	0.4948	1.11711	ns	0.30557	0.159777
IP-10	Vegetables	Dietary	High over Low	1173.48	1031.26	0.4546	1.13791	ns	0.342371	0.186386
IP-10	Vegetables	Dietary	High over Mid	1173.48	1152.03	0.4396	1.01861	ns	0.356942	0.0266088
IP-10	Fruits	Dietary	Mid over Low	1049.64	1080.3	0.4286	0.971619	ns	0.367948	-0.0415374
IP-10	Fruits	Dietary	High over Low	1205.58	1080.3	0.256	1.11597	ns	0.59176	0.158292
IP-10	Fruits	Dietary	High over Mid	1205.58	1049.64	0.2144	1.14856	ns	0.668775	0.199829
IP-10	Cakes	Dietary	Mid over Low	1341.62	1127.96	0.4651	1.18942	ns	0.332454	0.250253
IP-10	Cakes	Dietary	High over Low	1057.97	1127.96	0.2256	0.937949	ns	0.646661	-0.0924181
IP-10	Cakes	Dietary	High over Mid	1057.97	1341.62	0.1227	0.78858	ns	0.911155	-0.342671
IP-10	Pizza	Dietary	Mid over Low	1164.24	1283.84	0.2066	0.906849	ns	0.68487	-0.141065
IP-10	Pizza	Dietary	High over Low	1030.3	1283.84	0.0509	0.802515	ns	1.29328	-0.3174
IP-10	Pizza	Dietary	High over Mid	1030.3	1164.24	0.3707	0.884949	ns	0.430977	-0.176334
IP-10	Beverages	Dietary	Mid over Low	922.28	1270.49	0.249	0.725926	ns	0.603801	-0.462106
IP-10	Beverages	Dietary	High over Low	1125.88	1270.49	0.2014	0.886182	ns	0.695941	-0.174325
IP-10	Beverages	Dietary	High over Mid	1125.88	922.28	0.4367	1.22076	ns	0.359817	0.287781
TNF-α	Sex	Anagraphic	Males over Females	0	151.204	1	0	ns	0	#NUM!
TNF-α	Age	Anagraphic	>70 over <50	152.052	133.939	0.3887	1.13523	ns	0.410385	0.182982
TNF-α	Age	Anagraphic	50-59 over <50	161.813	133.939	0.0778	1.2081	ns	1.10902	0.272744
TNF-α	Age	Anagraphic	60-69 over <50	157.228	133.939	0.2115	1.17388	ns	0.67469	0.231281
TNF-α	Age	Anagraphic	>70 over 50-59	152.052	161.813	0.2449	0.939677	ns	0.611011	-0.0897629
TNF-α	Age	Anagraphic	>70 over 60-69	152.052	157.228	0.3705	0.967076	ns	0.431212	-0.048299
TNF-α	Age	Anagraphic	60-69 over 50-59	157.228	161.813	0.3352	0.971668	ns	0.474696	-0.0414639
TNF-α	BMI	Anagraphic	OW over NW	147.897	105.84	0.0572	1.39736	ns	1.2426	0.482703
TNF-α	BMI	Anagraphic	OB over NW	167.564	105.84	0.0512	1.58318	ns	1.29073	0.662826
TNF-α	BMI	Anagraphic	OB over OW	167.564	147.897	0.4046	1.13298	ns	0.392974	0.180123
TNF-α	Physical Activity	Anagraphic	Physical Activity	149.609	151.922	0.8533	0.984774	ns	0.0688983	-0.0221348
TNF-α	Smoke	Anagraphic	Smoke	177.867	145.649	0.2055	1.2212	ns	0.687188	0.288299
TNF-α	Alcohol	Anagraphic	Alcohol	128.428	157.146	0.372	0.817256	ns	0.429457	-0.29114
TNF-α	Sleep Time	Anagraphic	High over Low	156.639	140.049	0.3935	1.11846	ns	0.405055	0.16151
TNF-α	Sleep Quality	Anagraphic	Mid over Low	154.598	147.174	0.4487	1.05045	ns	0.348044	0.0710028
TNF-α	Sleep Quality	Anagraphic	High over Low	155.334	147.174	0.2335	1.05545	ns	0.631713	0.0778547
TNF-α	Sleep Quality	Anagraphic	High over Mid	155.334	154.598	0.3	1.00476	ns	0.522879	0.00685199
TNF-α	Metastasis	Clinical	Metastasis	158.692	150.34	0.6367	1.05555	ns	0.196065	0.0779958
TNF-α	Therapy	Clinical	Therapy	148.013	154.395	0.652	0.95866	ns	0.185752	-0.0609088
TNF-α	METS	Clinical	METS	249.788	141.904	0.007819	1.76026	up	2.10685	0.815791
TNF-α	T2D	Clinical	T2D	229.106	143.855	0.03646	1.59262	up	1.43818	0.671401
TNF-α	CVD	Clinical	CVD	172.652	133.778	0.03615	1.29059	up	1.44189	0.368027
TNF-α	NAFLD	Clinical	NAFLD	162.379	147.649	0.4508	1.09976	ns	0.346016	0.137194
TNF-α	Hyperlipaemia	Clinical	Hyperlipaemia	150.566	151.76	0.785	0.992136	ns	0.10513	-0.0113898
TNF-α	Anemia	Clinical	Anemia	164.77	150.199	0.9145	1.09701	ns	0.0388163	0.133576
TNF-α	Cereals	Dietary	Mid over Low	186.655	137.919	0.0745	1.35337	ns	1.12784	0.436561
TNF-α	Cereals	Dietary	High over Low	147.297	137.919	0.2646	1.068	ns	0.57741	0.0949091
TNF-α	Cereals	Dietary	High over Mid	147.297	186.655	0.1673	0.789137	ns	0.776504	-0.341652
TNF-α	Milk	Dietary	Mid over Low	163.654	146.536	0.1681	1.11682	ns	0.774432	0.159394
TNF-α	Milk	Dietary	High over Low	148.174	146.536	0.3582	1.01118	ns	0.445874	0.0160382
TNF-α	Milk	Dietary	High over Mid	148.174	163.654	0.2751	0.905411	ns	0.560509	-0.143356
TNF-α	Seafood	Dietary	Mid over Low	151.312	163.49	0.2667	0.925515	ns	0.573977	-0.111672
TNF-α	Seafood	Dietary	High over Low	144.099	163.49	0.3222	0.881394	ns	0.491874	-0.182141
TNF-α	Seafood	Dietary	High over Mid	144.099	151.312	0.4554	0.952328	ns	0.341607	-0.0704689
TNF-α	Crustaceans	Dietary	High over Low	156.121	150.529	0.7929	1.03715	ns	0.100782	0.0526249
TNF-α	Meat	Dietary	Mid over Low	154.677	146.979	0.2709	1.05238	ns	0.567191	0.0736505
TNF-α	Meat	Dietary	High over Low	135.217	146.979	0.407	0.919972	ns	0.390406	-0.120338
TNF-α	Meat	Dietary	High over Mid	135.217	154.677	0.4203	0.874186	ns	0.376441	-0.193988
TNF-α	Poultry	Dietary	Mid over Low	151.913	154.914	0.3923	0.980627	ns	0.406382	-0.0282231
TNF-α	Poultry	Dietary	High over Low	145.7	154.914	0.4147	0.94052	ns	0.382266	-0.0884694
TNF-α	Poultry	Dietary	High over Mid	145.7	151.913	0.4937	0.9591	ns	0.306537	-0.0602464
TNF-α	Processed Meat	Dietary	Mid over Low	161.247	130.507	0.0893	1.23554	ns	1.04915	0.305141
TNF-α	Processed Meat	Dietary	High over Low	161.508	130.507	0.2641	1.23754	ns	0.578232	0.307477
TNF-α	Processed Meat	Dietary	High over Mid	161.508	161.247	0.4179	1.00162	ns	0.378928	0.00233599
TNF-α	Vegetables	Dietary	Mid over Low	164.962	154.508	0.3191	1.06766	ns	0.496073	0.0944513
TNF-α	Vegetables	Dietary	High over Low	143.293	154.508	0.2834	0.927413	ns	0.5476	-0.108715
TNF-α	Vegetables	Dietary	High over Mid	143.293	164.962	0.0974	0.868642	ns	1.01144	-0.203167
TNF-α	Fruits	Dietary	Mid over Low	138.198	154.961	0.3923	0.891824	ns	0.406382	-0.165169
TNF-α	Fruits	Dietary	High over Low	154.438	154.961	0.3354	0.996619	ns	0.474437	-0.00488579
TNF-α	Fruits	Dietary	High over Mid	154.438	138.198	0.2358	1.11751	ns	0.627456	0.160283
TNF-α	Cakes	Dietary	Mid over Low	178.703	180.302	0.4523	0.991134	ns	0.344573	-0.0128483
TNF-α	Cakes	Dietary	High over Low	134.133	180.302	0.0977	0.743935	ns	1.01011	-0.426751
TNF-α	Cakes	Dietary	High over Mid	134.133	178.703	0.0743	0.75059	ns	1.12901	-0.413903
TNF-α	Pizza	Dietary	Mid over Low	166.79	155.253	0.4887	1.07431	ns	0.310958	0.103409
TNF-α	Pizza	Dietary	High over Low	143.157	155.253	0.4727	0.92209	ns	0.325414	-0.117021
TNF-α	Pizza	Dietary	High over Mid	143.157	166.79	0.4912	0.85831	ns	0.308742	-0.22043
TNF-α	Beverages	Dietary	Mid over Low	197.354	149.426	0.1032	1.32075	ns	0.98632	0.401354
TNF-α	Beverages	Dietary	High over Low	142.787	149.426	0.4811	0.955567	ns	0.317765	-0.0655705
TNF-α	Beverages	Dietary	High over Mid	142.787	197.354	0.0887	0.723505	ns	1.05208	-0.466924
CRP	Sex	Anagraphic	Males over Females	3.27727	0.50957	0.4961	6.43145	ns	0.304431	2.68514
CRP	Age	Anagraphic	>70 over <50	3.88333	2.69	0.1071	1.44362	ns	0.970211	0.529689
CRP	Age	Anagraphic	50-59 over <50	3.60619	2.69	0.1681	1.34059	ns	0.774432	0.422869
CRP	Age	Anagraphic	60-69 over <50	3.09667	2.69	0.1877	1.15118	ns	0.726536	0.20311
CRP	Age	Anagraphic	>70 over 50-59	3.88333	3.60619	0.2756	1.07685	ns	0.559721	0.10682
CRP	Age	Anagraphic	>70 over 60-69	3.88333	3.09667	0.3047	1.25404	ns	0.516128	0.326579
CRP	Age	Anagraphic	60-69 over 50-59	3.09667	3.60619	0.4775	0.858709	ns	0.321027	-0.219759
CRP	BMI	Anagraphic	OW over NW	2.53875	1.28111	0.0271	1.98168	up	1.56703	0.986723
CRP	BMI	Anagraphic	OB over NW	4.75913	1.28111	3.87633e-05	3.71485	up	4.41158	1.8933
CRP	BMI	Anagraphic	OB over OW	4.75913	2.53875	0.003	1.8746	up	2.52288	0.90658
CRP	Physical Activity	Anagraphic	Physical Activity	3.04842	3.35135	0.6097	0.90961	ns	0.214884	-0.136681
CRP	Smoke	Anagraphic	Smoke	2.7875	3.32542	0.4971	0.838241	ns	0.303556	-0.254563
CRP	Alcohol	Anagraphic	Alcohol	2.83	3.38809	0.4104	0.835278	ns	0.386793	-0.259672
CRP	Sleep Time	Anagraphic	High over Low	2.8875	3.8985	0.2182	0.740669	ns	0.661145	-0.433098
CRP	Sleep Quality	Anagraphic	Mid over Low	3.51933	3.6404	0.4671	0.966743	ns	0.33059	-0.048795
CRP	Sleep Quality	Anagraphic	High over Low	2.3825	3.6404	0.0818	0.654461	ns	1.08725	-0.611621
CRP	Sleep Quality	Anagraphic	High over Mid	2.3825	3.51933	0.0941	0.676975	ns	1.02641	-0.562826
CRP	Metastasis	Clinical	Metastasis	2.998	3.27314	0.9427	0.915941	ns	0.0256265	-0.126674
CRP	Therapy	Clinical	Therapy	3.24444	3.25241	0.8121	0.99755	ns	0.0903905	-0.00353964
CRP	METS	Clinical	METS	9.29	2.9066	0.004534	3.19617	up	2.34352	1.67634
CRP	T2D	Clinical	T2D	4.3175	3.16635	0.4741	1.36356	ns	0.32413	0.447377
CRP	CVD	Clinical	CVD	3.4952	3.04968	0.6563	1.14609	ns	0.182898	0.196719
CRP	NAFLD	Clinical	NAFLD	5.00267	2.60683	0.006349	1.91906	up	2.19729	0.940401
CRP	Hyperlipaemia	Clinical	Hyperlipaemia	3.42407	3.08517	0.8504	1.10985	ns	0.0703767	0.150363
CRP	Anemia	Clinical	Anemia	2.625	3.29654	0.3992	0.79629	ns	0.398809	-0.328634
CRP	Cereals	Dietary	Mid over Low	2.83	3.4165	0.3147	0.828333	ns	0.502103	-0.271717
CRP	Cereals	Dietary	High over Low	3.2637	3.4165	0.2851	0.955277	ns	0.545003	-0.0660089
CRP	Cereals	Dietary	High over Mid	3.2637	2.83	0.473	1.15325	ns	0.325139	0.205708
CRP	Milk	Dietary	Mid over Low	3.68875	2.91833	0.2646	1.26399	ns	0.57741	0.337988
CRP	Milk	Dietary	High over Low	3.30375	2.91833	0.2166	1.13207	ns	0.664342	0.17896
CRP	Milk	Dietary	High over Mid	3.30375	3.68875	0.444	0.895629	ns	0.352617	-0.159027
CRP	Seafood	Dietary	Mid over Low	3.08175	4.418	0.0597	0.697544	ns	1.22403	-0.519644
CRP	Seafood	Dietary	High over Low	3.32364	4.418	0.1129	0.752294	ns	0.947306	-0.410631
CRP	Seafood	Dietary	High over Mid	3.32364	3.08175	0.4008	1.07849	ns	0.397072	0.109013
CRP	Crustaceans	Dietary	High over Low	2.50833	3.3374	0.4744	0.751583	ns	0.323855	-0.411996
CRP	Meat	Dietary	Mid over Low	3.417	2.70182	0.343	1.2647	ns	0.464706	0.3388
CRP	Meat	Dietary	High over Low	3.104	2.70182	0.4601	1.14886	ns	0.337148	0.200198
CRP	Meat	Dietary	High over Mid	3.104	3.417	0.4301	0.908399	ns	0.366431	-0.138602
CRP	Poultry	Dietary	Mid over Low	3.38275	2.055	0.1333	1.64611	ns	0.87517	0.719058
CRP	Poultry	Dietary	High over Low	3.428	2.055	0.1012	1.66813	ns	0.994819	0.738229
CRP	Poultry	Dietary	High over Mid	3.428	3.38275	0.3136	1.01338	ns	0.503624	0.0191705
CRP	Processed Meat	Dietary	Mid over Low	3.00939	3.61389	0.3082	0.83273	ns	0.511167	-0.264079
CRP	Processed Meat	Dietary	High over Low	3.512	3.61389	0.3701	0.971806	ns	0.431681	-0.0412593
CRP	Processed Meat	Dietary	High over Mid	3.512	3.00939	0.2562	1.16701	ns	0.591421	0.22282
CRP	Vegetables	Dietary	Mid over Low	4.01267	3.61	0.3946	1.11154	ns	0.403843	0.152563
CRP	Vegetables	Dietary	High over Low	2.83706	3.61	0.1717	0.785889	ns	0.76523	-0.347603
CRP	Vegetables	Dietary	High over Mid	2.83706	4.01267	0.191	0.707026	ns	0.718967	-0.500165
CRP	Fruits	Dietary	Mid over Low	4.16923	3.14357	0.1844	1.32627	ns	0.734239	0.407377
CRP	Fruits	Dietary	High over Low	2.88655	3.14357	0.2677	0.91824	ns	0.572352	-0.123057
CRP	Fruits	Dietary	High over Mid	2.88655	4.16923	0.0504	0.692346	ns	1.29757	-0.530434
CRP	Cakes	Dietary	Mid over Low	3.38	2	0.0953	1.69	ns	1.02091	0.757023
CRP	Cakes	Dietary	High over Low	3.36757	2	0.0584	1.68378	ns	1.23359	0.751707
CRP	Cakes	Dietary	High over Mid	3.36757	3.38	0.3645	0.996322	ns	0.438302	-0.00531617
CRP	Pizza	Dietary	Mid over Low	3.196	3.58737	0.2697	0.890904	ns	0.569119	-0.166658
CRP	Pizza	Dietary	High over Low	3.02963	3.58737	0.3336	0.844527	ns	0.476774	-0.243784
CRP	Pizza	Dietary	High over Mid	3.02963	3.196	0.3821	0.947944	ns	0.417823	-0.0771258
CRP	Beverages	Dietary	Mid over Low	2.04333	3.724	0.0739	0.548693	ns	1.13136	-0.865929
CRP	Beverages	Dietary	High over Low	3.25143	3.724	0.2443	0.873101	ns	0.612077	-0.195779
CRP	Beverages	Dietary	High over Mid	3.25143	2.04333	0.136	1.59124	ns	0.866461	0.67015
C-Peptide	Sex	Anagraphic	Males over Females	327.06	1130.73	0.09421	0.289246	ns	1.0259	-1.78963
C-Peptide	Age	Anagraphic	>70 over <50	1319.53	1195.01	0.3099	1.1042	ns	0.508778	0.143007
C-Peptide	Age	Anagraphic	50-59 over <50	1506.64	1195.01	0.0673	1.26077	ns	1.17198	0.334309
C-Peptide	Age	Anagraphic	60-69 over <50	1204.93	1195.01	0.3776	1.0083	ns	0.422968	0.0119302
C-Peptide	Age	Anagraphic	>70 over 50-59	1319.53	1506.64	0.3228	0.875815	ns	0.491066	-0.191302
C-Peptide	Age	Anagraphic	>70 over 60-69	1319.53	1204.93	0.2446	1.09511	ns	0.611544	0.131077
C-Peptide	Age	Anagraphic	60-69 over 50-59	1204.93	1506.64	0.0824	0.79975	ns	1.08407	-0.322379
C-Peptide	BMI	Anagraphic	OW over NW	1184.63	1247.32	0.4389	0.949739	ns	0.357634	-0.0743963
C-Peptide	BMI	Anagraphic	OB over NW	1445.82	1247.32	0.1926	1.15914	ns	0.715344	0.213056
C-Peptide	BMI	Anagraphic	OB over OW	1445.82	1184.63	0.0821	1.22048	ns	1.08566	0.287452
C-Peptide	Physical Activity	Anagraphic	Physical Activity	1246.18	1343.38	0.4281	0.927646	ns	0.368455	-0.108354
C-Peptide	Smoke	Anagraphic	Smoke	1214.41	1333.99	0.8346	0.91036	ns	0.0785216	-0.135491
C-Peptide	Alcohol	Anagraphic	Alcohol	1160.59	1357	0.3601	0.855264	ns	0.443577	-0.225558
C-Peptide	Sleep Time	Anagraphic	High over Low	1393.25	1189.23	0.2304	1.17155	ns	0.637518	0.228424
C-Peptide	Sleep Quality	Anagraphic	Mid over Low	1379.61	1359.57	0.2297	1.01474	ns	0.638839	0.0211111
C-Peptide	Sleep Quality	Anagraphic	High over Low	1157.85	1359.57	0.0516	0.851625	ns	1.28735	-0.23171
C-Peptide	Sleep Quality	Anagraphic	High over Mid	1157.85	1379.61	0.2101	0.839254	ns	0.677574	-0.252821
C-Peptide	Metastasis	Clinical	Metastasis	1136.05	1337.64	0.5658	0.849293	ns	0.247337	-0.235665
C-Peptide	Therapy	Clinical	Therapy	1163.19	1480.38	0.02155	0.785743	down	1.66655	-0.347871
C-Peptide	METS	Clinical	METS	1655.09	1282.11	0.2258	1.29091	ns	0.646276	0.368384
C-Peptide	T2D	Clinical	T2D	1391.84	1304.88	0.95	1.06665	ns	0.0222764	0.0930805
C-Peptide	CVD	Clinical	CVD	1414.93	1239.31	0.5679	1.14171	ns	0.245728	0.191194
C-Peptide	NAFLD	Clinical	NAFLD	1178.57	1359.8	0.1243	0.866726	ns	0.905529	-0.206353
C-Peptide	Hyperlipaemia	Clinical	Hyperlipaemia	1178.56	1435.8	0.166	0.820836	ns	0.779892	-0.284835
C-Peptide	Anemia	Clinical	Anemia	1136.49	1326.61	0.7288	0.856689	ns	0.137392	-0.223157
C-Peptide	Cereals	Dietary	Mid over Low	1451.8	1218.75	0.0631	1.19123	ns	1.19997	0.252446
C-Peptide	Cereals	Dietary	High over Low	1340.34	1218.75	0.256	1.09977	ns	0.59176	0.137204
C-Peptide	Cereals	Dietary	High over Mid	1340.34	1451.8	0.1525	0.923227	ns	0.81673	-0.115242
C-Peptide	Milk	Dietary	Mid over Low	1556.53	1102.63	0.087	1.41165	ns	1.06048	0.49738
C-Peptide	Milk	Dietary	High over Low	1375.89	1102.63	0.025	1.24783	up	1.60206	0.31942
C-Peptide	Milk	Dietary	High over Mid	1375.89	1556.53	0.3768	0.883952	ns	0.423889	-0.177959
C-Peptide	Seafood	Dietary	Mid over Low	1322.24	1299.9	0.4661	1.01718	ns	0.331521	0.0245757
C-Peptide	Seafood	Dietary	High over Low	1281.3	1299.9	0.3518	0.985687	ns	0.453704	-0.0207979
C-Peptide	Seafood	Dietary	High over Mid	1281.3	1322.24	0.3275	0.969039	ns	0.484789	-0.0453736
C-Peptide	Crustaceans	Dietary	High over Low	1640.89	1268.68	0.1136	1.29339	ns	0.944622	0.371155
C-Peptide	Meat	Dietary	Mid over Low	1282.14	1347.16	0.4391	0.951736	ns	0.357437	-0.0713672
C-Peptide	Meat	Dietary	High over Low	1462.62	1347.16	0.2769	1.08571	ns	0.557677	0.118634
C-Peptide	Meat	Dietary	High over Mid	1462.62	1282.14	0.2141	1.14076	ns	0.669383	0.190001
C-Peptide	Poultry	Dietary	Mid over Low	1166.42	1141.36	0.2503	1.02196	ns	0.601539	0.0313334
C-Peptide	Poultry	Dietary	High over Low	1372.03	1141.36	0.4581	1.2021	ns	0.33904	0.265552
C-Peptide	Poultry	Dietary	High over Mid	1372.03	1166.42	0.2478	1.17627	ns	0.605899	0.234219
C-Peptide	Processed Meat	Dietary	Mid over Low	1217.15	1441.95	0.2242	0.844102	ns	0.649364	-0.244511
C-Peptide	Processed Meat	Dietary	High over Low	1492.34	1441.95	0.3106	1.03495	ns	0.507799	0.0495551
C-Peptide	Processed Meat	Dietary	High over Mid	1492.34	1217.15	0.1528	1.22609	ns	0.815877	0.294066
C-Peptide	Vegetables	Dietary	Mid over Low	1344.65	1206.67	0.2657	1.11435	ns	0.575608	0.156201
C-Peptide	Vegetables	Dietary	High over Low	1326.43	1206.67	0.3766	1.09926	ns	0.42412	0.136528
C-Peptide	Vegetables	Dietary	High over Mid	1326.43	1344.65	0.3211	0.986456	ns	0.49336	-0.0196735
C-Peptide	Fruits	Dietary	Mid over Low	1347.38	1321.71	0.4481	1.01942	ns	0.348625	0.0277501
C-Peptide	Fruits	Dietary	High over Low	1294.88	1321.71	0.4719	0.979702	ns	0.32615	-0.0295851
C-Peptide	Fruits	Dietary	High over Mid	1294.88	1347.38	0.4677	0.961038	ns	0.330033	-0.0573352
C-Peptide	Cakes	Dietary	Mid over Low	1083.36	1528.95	0.0552	0.708564	ns	1.25806	-0.49703
C-Peptide	Cakes	Dietary	High over Low	1386.63	1528.95	0.1984	0.906921	ns	0.702458	-0.140951
C-Peptide	Cakes	Dietary	High over Mid	1386.63	1083.36	0.0957	1.27994	ns	1.01909	0.356078
C-Peptide	Pizza	Dietary	Mid over Low	1537.55	1249.57	0.1479	1.23046	ns	0.830032	0.299199
C-Peptide	Pizza	Dietary	High over Low	1271.61	1249.57	0.3996	1.01764	ns	0.398375	0.0252314
C-Peptide	Pizza	Dietary	High over Mid	1271.61	1537.55	0.0947	0.827042	ns	1.02365	-0.273968
C-Peptide	Beverages	Dietary	Mid over Low	1208.11	1433.81	0.2018	0.842583	ns	0.695079	-0.247109
C-Peptide	Beverages	Dietary	High over Low	1280.88	1433.81	0.1931	0.89334	ns	0.714218	-0.162718
C-Peptide	Beverages	Dietary	High over Mid	1280.88	1208.11	0.3875	1.06024	ns	0.411728	0.0843905
GIP	Sex	Anagraphic	Males over Females	308.39	354.927	1	0.868884	ns	0	-0.202765
GIP	Age	Anagraphic	>70 over <50	151.63	284.355	0.1619	0.533241	ns	0.790753	-0.907139
GIP	Age	Anagraphic	50-59 over <50	501.634	284.355	0.054	1.76411	ns	1.26761	0.818939
GIP	Age	Anagraphic	60-69 over <50	284.029	284.355	0.4948	0.998854	ns	0.30557	-0.00165493
GIP	Age	Anagraphic	>70 over 50-59	151.63	501.634	0.064	0.302272	ns	1.19382	-1.72608
GIP	Age	Anagraphic	>70 over 60-69	151.63	284.029	0.1706	0.533853	ns	0.768021	-0.905485
GIP	Age	Anagraphic	60-69 over 50-59	284.029	501.634	0.083	0.566209	ns	1.08092	-0.820594
GIP	BMI	Anagraphic	OW over NW	309.387	420.13	0.2304	0.736409	ns	0.637518	-0.441421
GIP	BMI	Anagraphic	OB over NW	370.774	420.13	0.4536	0.882522	ns	0.343327	-0.180296
GIP	BMI	Anagraphic	OB over OW	370.774	309.387	0.1885	1.19841	ns	0.724689	0.261125
GIP	Physical Activity	Anagraphic	Physical Activity	411.644	324.741	0.3721	1.26761	ns	0.42934	0.342108
GIP	Smoke	Anagraphic	Smoke	411.561	341.799	0.2553	1.2041	ns	0.592949	0.267958
GIP	Alcohol	Anagraphic	Alcohol	307.553	365.365	0.5155	0.841769	ns	0.287771	-0.248504
GIP	Sleep Time	Anagraphic	High over Low	413.118	247.008	0.0641	1.67249	ns	1.19314	0.741998
GIP	Sleep Quality	Anagraphic	Mid over Low	379.483	308.941	0.3287	1.22834	ns	0.4832	0.296706
GIP	Sleep Quality	Anagraphic	High over Low	399.224	308.941	0.2061	1.29223	ns	0.685922	0.369868
GIP	Sleep Quality	Anagraphic	High over Mid	399.224	379.483	0.3625	1.05202	ns	0.440692	0.0731624
GIP	Metastasis	Clinical	Metastasis	239.415	366.472	0.4182	0.653297	ns	0.378616	-0.614189
GIP	Therapy	Clinical	Therapy	277.601	441.313	0.1203	0.629034	ns	0.919734	-0.668791
GIP	METS	Clinical	METS	453.837	345	0.3011	1.31547	ns	0.521289	0.395577
GIP	T2D	Clinical	T2D	275.762	362.578	0.5921	0.760559	ns	0.227605	-0.394868
GIP	CVD	Clinical	CVD	361.305	348.305	0.6973	1.03732	ns	0.15658	0.0528664
GIP	NAFLD	Clinical	NAFLD	330.324	363.187	0.7049	0.909517	ns	0.151872	-0.136828
GIP	Hyperlipaemia	Clinical	Hyperlipaemia	382.565	329.228	0.7941	1.16201	ns	0.100125	0.216619
GIP	Anemia	Clinical	Anemia	327.777	355.997	0.841	0.920732	ns	0.075204	-0.119147
GIP	Cereals	Dietary	Mid over Low	392.935	248.464	0.0353	1.58146	up	1.45223	0.661253
GIP	Cereals	Dietary	High over Low	425.784	248.464	0.0058	1.71367	up	2.23657	0.777087
GIP	Cereals	Dietary	High over Mid	425.784	392.935	0.4464	1.0836	ns	0.350276	0.115834
GIP	Milk	Dietary	Mid over Low	379.509	239.069	0.0302	1.58745	up	1.51999	0.666709
GIP	Milk	Dietary	High over Low	458.531	239.069	0.0012	1.91799	up	2.92082	0.939594
GIP	Milk	Dietary	High over Mid	458.531	379.509	0.1528	1.20822	ns	0.815877	0.272885
GIP	Seafood	Dietary	Mid over Low	367.378	335.845	0.3442	1.09389	ns	0.463189	0.129472
GIP	Seafood	Dietary	High over Low	310.164	335.845	0.3911	0.923535	ns	0.407712	-0.114762
GIP	Seafood	Dietary	High over Mid	310.164	367.378	0.1748	0.844264	ns	0.757459	-0.244234
GIP	Crustaceans	Dietary	High over Low	468.386	339.64	0.1482	1.37906	ns	0.829152	0.463689
GIP	Meat	Dietary	Mid over Low	351.413	326.886	0.255	1.07503	ns	0.59346	0.104379
GIP	Meat	Dietary	High over Low	424.928	326.886	0.1278	1.29993	ns	0.893469	0.37843
GIP	Meat	Dietary	High over Mid	424.928	351.413	0.2068	1.2092	ns	0.684449	0.274051
GIP	Poultry	Dietary	Mid over Low	386.716	303.495	0.2395	1.27421	ns	0.620694	0.349603
GIP	Poultry	Dietary	High over Low	234.899	303.495	0.3417	0.77398	ns	0.466355	-0.369632
GIP	Poultry	Dietary	High over Mid	234.899	386.716	0.0689	0.607419	ns	1.16178	-0.719235
GIP	Processed Meat	Dietary	Mid over Low	345.466	389.944	0.4436	0.885936	ns	0.353008	-0.174725
GIP	Processed Meat	Dietary	High over Low	275.562	389.944	0.4177	0.706671	ns	0.379136	-0.50089
GIP	Processed Meat	Dietary	High over Mid	275.562	345.466	0.4461	0.797654	ns	0.350568	-0.326165
GIP	Vegetables	Dietary	Mid over Low	260.52	289.48	0.3743	0.899959	ns	0.42678	-0.152068
GIP	Vegetables	Dietary	High over Low	418.978	289.48	0.1295	1.44735	ns	0.88773	0.533411
GIP	Vegetables	Dietary	High over Mid	418.978	260.52	0.0823	1.60824	ns	1.0846	0.685479
GIP	Fruits	Dietary	Mid over Low	286.7	309.567	0.2463	0.926132	ns	0.608536	-0.110711
GIP	Fruits	Dietary	High over Low	402.386	309.567	0.1963	1.29983	ns	0.70708	0.378325
GIP	Fruits	Dietary	High over Mid	402.386	286.7	0.0573	1.40351	ns	1.24185	0.489036
GIP	Cakes	Dietary	Mid over Low	263.086	469.253	0.0846	0.560649	ns	1.07263	-0.834831
GIP	Cakes	Dietary	High over Low	379.154	469.253	0.2105	0.807994	ns	0.676748	-0.307584
GIP	Cakes	Dietary	High over Mid	379.154	263.086	0.0542	1.44118	ns	1.266	0.527247
GIP	Pizza	Dietary	Mid over Low	343.325	379.325	0.4796	0.905094	ns	0.319121	-0.143861
GIP	Pizza	Dietary	High over Low	340.64	379.325	0.4762	0.898014	ns	0.322211	-0.155189
GIP	Pizza	Dietary	High over Mid	340.64	343.325	0.46	0.992179	ns	0.337242	-0.0113283
GIP	Beverages	Dietary	Mid over Low	286.34	381.814	0.2585	0.749946	ns	0.587539	-0.415142
GIP	Beverages	Dietary	High over Low	356.82	381.814	0.4059	0.934538	ns	0.391581	-0.0976746
GIP	Beverages	Dietary	High over Mid	356.82	286.34	0.2949	1.24614	ns	0.530325	0.317468
Insulin	Sex	Anagraphic	Males over Females	500.3	828.469	0.6366	0.603885	ns	0.196133	-0.727654
Insulin	Age	Anagraphic	>70 over <50	516.705	759.601	0.2012	0.680232	ns	0.696372	-0.555901
Insulin	Age	Anagraphic	50-59 over <50	1038.2	759.601	0.0832	1.36677	ns	1.07988	0.45077
Insulin	Age	Anagraphic	60-69 over <50	720.692	759.601	0.2469	0.948777	ns	0.607479	-0.0758592
Insulin	Age	Anagraphic	>70 over 50-59	516.705	1038.2	0.0743	0.497693	ns	1.12901	-1.00667
Insulin	Age	Anagraphic	>70 over 60-69	516.705	720.692	0.3455	0.716957	ns	0.461552	-0.480042
Insulin	Age	Anagraphic	60-69 over 50-59	720.692	1038.2	0.0622	0.694175	ns	1.20621	-0.52663
Insulin	BMI	Anagraphic	OW over NW	812.02	801.867	0.4746	1.01266	ns	0.323672	0.0181521
Insulin	BMI	Anagraphic	OB over NW	839.426	801.867	0.3371	1.04684	ns	0.472241	0.0660384
Insulin	BMI	Anagraphic	OB over OW	839.426	812.02	0.309	1.03375	ns	0.510042	0.0478863
Insulin	Physical Activity	Anagraphic	Physical Activity	727.542	864.985	0.2655	0.841104	ns	0.575935	-0.249644
Insulin	Smoke	Anagraphic	Smoke	907.936	803.517	0.6751	1.12995	ns	0.170632	0.176262
Insulin	Alcohol	Anagraphic	Alcohol	639.87	873.469	0.1586	0.732561	ns	0.799697	-0.448978
Insulin	Sleep Time	Anagraphic	High over Low	868.827	758.051	0.3919	1.14613	ns	0.406825	0.196773
Insulin	Sleep Quality	Anagraphic	Mid over Low	816.459	898.798	0.242	0.90839	ns	0.616185	-0.138616
Insulin	Sleep Quality	Anagraphic	High over Low	693.167	898.798	0.0936	0.771216	ns	1.02872	-0.374793
Insulin	Sleep Quality	Anagraphic	High over Mid	693.167	816.459	0.2773	0.848992	ns	0.55705	-0.236177
Insulin	Metastasis	Clinical	Metastasis	677.627	843.63	0.8919	0.803228	ns	0.0496838	-0.316119
Insulin	Therapy	Clinical	Therapy	677.129	984.649	0.05308	0.687686	ns	1.27507	-0.540178
Insulin	METS	Clinical	METS	915.763	815.188	0.4085	1.12338	ns	0.388808	0.167842
Insulin	T2D	Clinical	T2D	664.94	838.259	0.65	0.79324	ns	0.187087	-0.334171
Insulin	CVD	Clinical	CVD	861.176	794.706	0.7034	1.08364	ns	0.152798	0.115887
Insulin	NAFLD	Clinical	NAFLD	714.534	862.99	0.437	0.827974	ns	0.359519	-0.272343
Insulin	Hyperlipaemia	Clinical	Hyperlipaemia	818.697	836.448	0.7958	0.978777	ns	0.0991961	-0.0309473
Insulin	Anemia	Clinical	Anemia	962.783	811.5	0.3904	1.18642	ns	0.40849	0.246619
Insulin	Cereals	Dietary	Mid over Low	1064.41	591.484	0.0068	1.79956	up	2.16749	0.847645
Insulin	Cereals	Dietary	High over Low	932.566	591.484	0.0163	1.57665	up	1.78781	0.656866
Insulin	Cereals	Dietary	High over Mid	932.566	1064.41	0.2351	0.876132	ns	0.628747	-0.19078
Insulin	Milk	Dietary	Mid over Low	1101.42	614.295	0.0061	1.79299	up	2.21467	0.842367
Insulin	Milk	Dietary	High over Low	886.74	614.295	0.0185	1.44351	up	1.73283	0.529578
Insulin	Milk	Dietary	High over Mid	886.74	1101.42	0.3078	0.805084	ns	0.511731	-0.312788
Insulin	Seafood	Dietary	Mid over Low	823.293	916.388	0.393	0.898411	ns	0.405607	-0.154553
Insulin	Seafood	Dietary	High over Low	759.674	916.388	0.3179	0.828987	ns	0.497709	-0.270579
Insulin	Seafood	Dietary	High over Mid	759.674	823.293	0.3568	0.922726	ns	0.447575	-0.116026
Insulin	Crustaceans	Dietary	High over Low	922.01	812.552	0.7585	1.13471	ns	0.120044	0.182323
Insulin	Meat	Dietary	Mid over Low	813.165	836.256	0.4348	0.972387	ns	0.36171	-0.0403974
Insulin	Meat	Dietary	High over Low	865.074	836.256	0.3217	1.03446	ns	0.492549	0.0488782
Insulin	Meat	Dietary	High over Mid	865.074	813.165	0.3418	1.06384	ns	0.466228	0.0892756
Insulin	Poultry	Dietary	Mid over Low	880.116	855.732	0.3987	1.0285	ns	0.399354	0.0405356
Insulin	Poultry	Dietary	High over Low	544.287	855.732	0.1717	0.636048	ns	0.76523	-0.652792
Insulin	Poultry	Dietary	High over Mid	544.287	880.116	0.0587	0.618426	ns	1.23136	-0.693327
Insulin	Processed Meat	Dietary	Mid over Low	799.809	973.854	0.3942	0.821283	ns	0.404283	-0.284049
Insulin	Processed Meat	Dietary	High over Low	415.658	973.854	0.065	0.426817	ns	1.18709	-1.22831
Insulin	Processed Meat	Dietary	High over Mid	415.658	799.809	0.0735	0.519696	ns	1.13371	-0.944261
Insulin	Vegetables	Dietary	Mid over Low	804.196	798.257	0.45	1.00744	ns	0.346787	0.0106935
Insulin	Vegetables	Dietary	High over Low	840.758	798.257	0.4546	1.05324	ns	0.342371	0.0748384
Insulin	Vegetables	Dietary	High over Mid	840.758	804.196	0.3775	1.04547	ns	0.423083	0.0641449
Insulin	Fruits	Dietary	Mid over Low	768.466	714.921	0.4118	1.0749	ns	0.385314	0.104198
Insulin	Fruits	Dietary	High over Low	903.294	714.921	0.09	1.26349	ns	1.04576	0.337412
Insulin	Fruits	Dietary	High over Mid	903.294	768.466	0.1604	1.17545	ns	0.794796	0.233214
Insulin	Cakes	Dietary	Mid over Low	784.635	989.352	0.1181	0.79308	ns	0.92775	-0.334463
Insulin	Cakes	Dietary	High over Low	812.197	989.352	0.0832	0.820938	ns	1.07988	-0.284655
Insulin	Cakes	Dietary	High over Mid	812.197	784.635	0.4213	1.03513	ns	0.375409	0.0498079
Insulin	Pizza	Dietary	Mid over Low	889.151	883.668	0.4848	1.0062	ns	0.314437	0.008924
Insulin	Pizza	Dietary	High over Low	752.381	883.668	0.291	0.851429	ns	0.536107	-0.232042
Insulin	Pizza	Dietary	High over Mid	752.381	889.151	0.3218	0.846179	ns	0.492414	-0.240966
Insulin	Beverages	Dietary	Mid over Low	762.722	773.161	0.4427	0.986499	ns	0.35389	-0.0196102
Insulin	Beverages	Dietary	High over Low	855.434	773.161	0.4523	1.10641	ns	0.344573	0.145888
Insulin	Beverages	Dietary	High over Mid	855.434	762.722	0.4739	1.12155	ns	0.324313	0.165498
Leptin	Sex	Anagraphic	Males over Females	5378.11	18308.5	0.1364	0.29375	ns	0.865186	-1.76734
Leptin	Age	Anagraphic	>70 over <50	14073.9	19889.7	0.1682	0.707598	ns	0.774174	-0.498998
Leptin	Age	Anagraphic	50-59 over <50	18836.5	19889.7	0.4597	0.947053	ns	0.337525	-0.0784831
Leptin	Age	Anagraphic	60-69 over <50	15354.3	19889.7	0.0974	0.771975	ns	1.01144	-0.373373
Leptin	Age	Anagraphic	>70 over 50-59	14073.9	18836.5	0.1799	0.747158	ns	0.744969	-0.420515
Leptin	Age	Anagraphic	>70 over 60-69	14073.9	15354.3	0.4126	0.916607	ns	0.384471	-0.125625
Leptin	Age	Anagraphic	60-69 over 50-59	15354.3	18836.5	0.1092	0.815134	ns	0.961777	-0.29489
Leptin	BMI	Anagraphic	OW over NW	16736	15075.4	0.343	1.11016	ns	0.464706	0.150761
Leptin	BMI	Anagraphic	OB over NW	20401.8	15075.4	0.0313	1.35332	up	1.50446	0.436504
Leptin	BMI	Anagraphic	OB over OW	20401.8	16736	0.025	1.21904	up	1.60206	0.285743
Leptin	Physical Activity	Anagraphic	Physical Activity	19535.6	17295.7	0.4806	1.12951	ns	0.318216	0.175695
Leptin	Smoke	Anagraphic	Smoke	16712.9	18372.8	0.5554	0.909654	ns	0.255394	-0.13661
Leptin	Alcohol	Anagraphic	Alcohol	16639.3	18507.8	0.4346	0.899042	ns	0.36191	-0.15354
Leptin	Sleep Time	Anagraphic	High over Low	19373.6	15866.8	0.1036	1.22102	ns	0.98464	0.288081
Leptin	Sleep Quality	Anagraphic	Mid over Low	18985.3	17528.1	0.366	1.08313	ns	0.436519	0.115209
Leptin	Sleep Quality	Anagraphic	High over Low	17951.8	17528.1	0.4767	1.02417	ns	0.321755	0.034454
Leptin	Sleep Quality	Anagraphic	High over Mid	17951.8	18985.3	0.3984	0.945563	ns	0.399681	-0.0807552
Leptin	Metastasis	Clinical	Metastasis	16877.8	18250.2	0.5353	0.924803	ns	0.271403	-0.112781
Leptin	Therapy	Clinical	Therapy	16574.5	19878.6	0.1526	0.833787	ns	0.816445	-0.262249
Leptin	METS	Clinical	METS	19573.8	17969	0.4821	1.08931	ns	0.316863	0.123415
Leptin	T2D	Clinical	T2D	17001	18208.8	0.7848	0.933674	ns	0.105241	-0.0990097
Leptin	CVD	Clinical	CVD	16756.6	19192.9	0.3768	0.873062	ns	0.423889	-0.195845
Leptin	NAFLD	Clinical	NAFLD	15936.8	18993.2	0.1782	0.83908	ns	0.749092	-0.25312
Leptin	Hyperlipaemia	Clinical	Hyperlipaemia	15426.7	20645	0.01478	0.747238	down	1.83033	-0.420361
Leptin	Anemia	Clinical	Anemia	20382.2	17908	0.6506	1.13816	ns	0.186686	0.186703
Leptin	Cereals	Dietary	Mid over Low	20868.4	19724.2	0.3858	1.05801	ns	0.413638	0.0813562
Leptin	Cereals	Dietary	High over Low	15917.6	19724.2	0.0652	0.80701	ns	1.18575	-0.309342
Leptin	Cereals	Dietary	High over Mid	15917.6	20868.4	0.0843	0.76276	ns	1.07417	-0.390698
Leptin	Milk	Dietary	Mid over Low	19197.5	17665.8	0.3123	1.0867	ns	0.505428	0.119959
Leptin	Milk	Dietary	High over Low	17438.2	17665.8	0.4555	0.987119	ns	0.341512	-0.0187046
Leptin	Milk	Dietary	High over Mid	17438.2	19197.5	0.2855	0.90836	ns	0.544394	-0.138663
Leptin	Seafood	Dietary	Mid over Low	18206	18366.8	0.422	0.991249	ns	0.374688	-0.01268
Leptin	Seafood	Dietary	High over Low	17400.5	18366.8	0.3764	0.947391	ns	0.42435	-0.0779676
Leptin	Seafood	Dietary	High over Mid	17400.5	18206	0.4139	0.955755	ns	0.383105	-0.0652876
Leptin	Crustaceans	Dietary	High over Low	20347.5	17863.8	0.5631	1.13904	ns	0.249414	0.187819
Leptin	Meat	Dietary	Mid over Low	18491	18607.8	0.4451	0.993723	ns	0.351542	-0.00908426
Leptin	Meat	Dietary	High over Low	14388.1	18607.8	0.1531	0.773229	ns	0.815025	-0.371032
Leptin	Meat	Dietary	High over Mid	14388.1	18491	0.1403	0.778113	ns	0.852942	-0.361948
Leptin	Poultry	Dietary	Mid over Low	19161.7	15132.2	0.2094	1.26629	ns	0.679023	0.340609
Leptin	Poultry	Dietary	High over Low	15007.4	15132.2	0.457	0.991756	ns	0.340084	-0.0119429
Leptin	Poultry	Dietary	High over Mid	15007.4	19161.7	0.1323	0.783198	ns	0.87844	-0.352552
Leptin	Processed Meat	Dietary	Mid over Low	16644.2	20391.8	0.0828	0.816223	ns	1.08197	-0.292964
Leptin	Processed Meat	Dietary	High over Low	18389.3	20391.8	0.2289	0.901801	ns	0.640354	-0.149119
Leptin	Processed Meat	Dietary	High over Mid	18389.3	16644.2	0.4897	1.10485	ns	0.31007	0.143845
Leptin	Vegetables	Dietary	Mid over Low	16365.3	22278.7	0.0623	0.734574	ns	1.20551	-0.44502
Leptin	Vegetables	Dietary	High over Low	17613.6	22278.7	0.0845	0.790604	ns	1.07314	-0.338972
Leptin	Vegetables	Dietary	High over Mid	17613.6	16365.3	0.3498	1.07628	ns	0.45618	0.106048
Leptin	Fruits	Dietary	Mid over Low	16579.8	19937.8	0.3104	0.831578	ns	0.508078	-0.266077
Leptin	Fruits	Dietary	High over Low	17642.3	19937.8	0.289	0.884869	ns	0.539102	-0.176464
Leptin	Fruits	Dietary	High over Mid	17642.3	16579.8	0.4756	1.06408	ns	0.322758	0.0896127
Leptin	Cakes	Dietary	Mid over Low	19412.8	17057.8	0.3241	1.13806	ns	0.489321	0.186575
Leptin	Cakes	Dietary	High over Low	17648.6	17057.8	0.4984	1.03463	ns	0.302422	0.0491188
Leptin	Cakes	Dietary	High over Mid	17648.6	19412.8	0.2329	0.909121	ns	0.632831	-0.137456
Leptin	Pizza	Dietary	Mid over Low	19460.8	22048.2	0.2211	0.882647	ns	0.655411	-0.180091
Leptin	Pizza	Dietary	High over Low	15374.2	22048.2	0.0119	0.697297	down	1.92445	-0.520154
Leptin	Pizza	Dietary	High over Mid	15374.2	19460.8	0.1493	0.790007	ns	0.82594	-0.340063
Leptin	Beverages	Dietary	Mid over Low	17772.5	22056.5	0.1918	0.805773	ns	0.717151	-0.311554
Leptin	Beverages	Dietary	High over Low	16562.3	22056.5	0.0823	0.750904	ns	1.0846	-0.4133
Leptin	Beverages	Dietary	High over Mid	16562.3	17772.5	0.2698	0.931905	ns	0.568958	-0.101745

## Sheet: CC
marker	factor	macrogroup	group	mean_1	mean_2	pval	foldchange	variation	-log10(pval)	log2(foldchange)
IL-1β	Sex	Anagraphic	Males over Females	7.33536	5.27438	0.2558	1.39075	ns	0.592099	0.475867
IL-1β	Age	Anagraphic	>70 over <50	7.98	5.66632	0.0259	1.40832	up	1.5867	0.493978
IL-1β	Age	Anagraphic	50-59 over <50	6.115	5.66632	0.0381	1.07918	up	1.41908	0.109941
IL-1β	Age	Anagraphic	60-69 over <50	7.21692	5.66632	0.0346	1.27365	up	1.46092	0.348973
IL-1β	Age	Anagraphic	>70 over 50-59	7.98	6.115	0.0311	1.30499	up	1.50724	0.384036
IL-1β	Age	Anagraphic	>70 over 60-69	7.98	7.21692	0.0733	1.10573	ns	1.1349	0.145005
IL-1β	Age	Anagraphic	60-69 over 50-59	7.21692	6.115	0.1391	1.1802	ns	0.856673	0.239031
IL-1β	BMI	Anagraphic	OW over NW	6.69529	6.67143	0.3253	1.00358	ns	0.487716	0.00515159
IL-1β	BMI	Anagraphic	OB over NW	6.35077	6.67143	0.3909	0.951935	ns	0.407934	-0.0710645
IL-1β	BMI	Anagraphic	OB over OW	6.35077	6.69529	0.4387	0.948542	ns	0.357832	-0.0762161
IL-1β	Physical Activity	Anagraphic	Physical Activity	6.11238	7.01826	0.6891	0.870925	ns	0.161718	-0.199379
IL-1β	Smoke	Anagraphic	Smoke	8.28546	6.01939	0.1284	1.37646	ns	0.891435	0.460963
IL-1β	Alcohol	Anagraphic	Alcohol	5.94191	7.17391	0.9531	0.828266	ns	0.0208615	-0.271835
IL-1β	Sleep Time	Anagraphic	High over Low	6.33387	7.18692	0.3088	0.881305	ns	0.510323	-0.182287
IL-1β	Sleep Quality	Anagraphic	Mid over Low	6.98231	5.642	0.2344	1.23756	ns	0.630042	0.307497
IL-1β	Sleep Quality	Anagraphic	High over Low	7.14875	5.642	0.211	1.26706	ns	0.675718	0.341484
IL-1β	Sleep Quality	Anagraphic	High over Mid	7.14875	6.98231	0.1065	1.02384	ns	0.97265	0.033987
IL-1β	Metastasis	Clinical	Metastasis	5.448	6.92059	0.3125	0.787216	ns	0.50515	-0.345168
IL-1β	Therapy	Clinical	Therapy	5.21083	7.10156	0.2563	0.733759	ns	0.591251	-0.446622
IL-1β	METS	Clinical	METS	5.27833	6.79237	1	0.777098	ns	0	-0.363832
IL-1β	T2D	Clinical	T2D	5.7	6.84647	1	0.832546	ns	0	-0.264399
IL-1β	CVD	Clinical	CVD	5.54217	7.72905	0.2122	0.717058	ns	0.673255	-0.479839
IL-1β	NAFLD	Clinical	NAFLD	7.38083	6.28781	0.476	1.17383	ns	0.322393	0.231225
IL-1β	Hyperlipaemia	Clinical	Hyperlipaemia	6.44118	6.67704	0.2182	0.964676	ns	0.661145	-0.0518839
IL-1β	Anemia	Clinical	Anemia	14.59	6.39977	0.1339	2.27977	ns	0.873219	1.18889
IL-1β	Cereals	Dietary	Mid over Low	6.992	4.96182	0.2182	1.40916	ns	0.661145	0.494836
IL-1β	Cereals	Dietary	High over Low	7.15143	4.96182	0.2379	1.44129	ns	0.623606	0.527363
IL-1β	Cereals	Dietary	High over Mid	7.15143	6.992	0.3662	1.0228	ns	0.436282	0.0325264
IL-1β	Milk	Dietary	Mid over Low	5.72444	6.46818	0.4515	0.885016	ns	0.345342	-0.176225
IL-1β	Milk	Dietary	High over Low	6.96292	6.46818	0.271	1.07649	ns	0.567031	0.106332
IL-1β	Milk	Dietary	High over Mid	6.96292	5.72444	0.2395	1.21635	ns	0.620694	0.282556
IL-1β	Seafood	Dietary	Mid over Low	5.84296	7.37	0.4839	0.792804	ns	0.315244	-0.334964
IL-1β	Seafood	Dietary	High over Low	7.85071	7.37	0.3073	1.06523	ns	0.512437	0.0911592
IL-1β	Seafood	Dietary	High over Mid	7.85071	5.84296	0.1846	1.34362	ns	0.733768	0.426124
IL-1β	Crustaceans	Dietary	High over Low	8.44727	5.96455	0.1463	1.41625	ns	0.834756	0.502072
IL-1β	Meat	Dietary	Mid over Low	7.13778	6.984	0.2735	1.02202	ns	0.563043	0.0314215
IL-1β	Meat	Dietary	High over Low	3.88857	6.984	0.499	0.556783	ns	0.301899	-0.844813
IL-1β	Meat	Dietary	High over Mid	3.88857	7.13778	0.74	0.544787	ns	0.130768	-0.876235
IL-1β	Poultry	Dietary	Mid over Low	6.13	6.73	0.2381	0.910847	ns	0.623241	-0.134719
IL-1β	Poultry	Dietary	High over Low	7.836	6.73	0.3116	1.16434	ns	0.506403	0.219511
IL-1β	Poultry	Dietary	High over Mid	7.836	6.13	0.4179	1.2783	ns	0.378928	0.35423
IL-1β	Processed Meat	Dietary	Mid over Low	7.4363	4.516	0.162	1.64666	ns	0.790485	0.719539
IL-1β	Processed Meat	Dietary	High over Low	6.26286	4.516	0.1126	1.38682	ns	0.948462	0.471775
IL-1β	Processed Meat	Dietary	High over Mid	6.26286	7.4363	0.3236	0.842201	ns	0.489991	-0.247763
IL-1β	Vegetables	Dietary	Mid over Low	7.13143	8.61	0.3142	0.828273	ns	0.502794	-0.271822
IL-1β	Vegetables	Dietary	High over Low	5.35476	8.61	0.0633	0.621924	ns	1.1986	-0.685191
IL-1β	Vegetables	Dietary	High over Mid	5.35476	7.13143	0.0702	0.750868	ns	1.15366	-0.413369
IL-1β	Fruits	Dietary	Mid over Low	4.24417	10.5512	0.0003	0.402243	down	3.52288	-1.31386
IL-1β	Fruits	Dietary	High over Low	6.435	10.5512	0.0046	0.60988	down	2.33724	-0.713402
IL-1β	Fruits	Dietary	High over Mid	6.435	4.24417	0.0812	1.5162	ns	1.09044	0.600459
IL-1β	Cakes	Dietary	Mid over Low	4.5525	9.34286	0.0785	0.487271	ns	1.10513	-1.0372
IL-1β	Cakes	Dietary	High over Low	6.24758	9.34286	0.094	0.668701	ns	1.02687	-0.580567
IL-1β	Cakes	Dietary	High over Mid	6.24758	4.5525	0.3793	1.37234	ns	0.421017	0.456638
IL-1β	Pizza	Dietary	Mid over Low	6.44833	7.24529	0.2912	0.890003	ns	0.535809	-0.168118
IL-1β	Pizza	Dietary	High over Low	6.09143	7.24529	0.4617	0.840743	ns	0.33564	-0.250264
IL-1β	Pizza	Dietary	High over Mid	6.09143	6.44833	0.2638	0.944652	ns	0.578725	-0.0821455
IL-1β	Beverages	Dietary	Mid over Low	6.18667	7.43273	0.374	0.832355	ns	0.427128	-0.264729
IL-1β	Beverages	Dietary	High over Low	6.32963	7.43273	0.4725	0.851589	ns	0.325598	-0.23177
IL-1β	Beverages	Dietary	High over Mid	6.32963	6.18667	0.3387	1.02311	ns	0.470185	0.0329588
IL-2	Sex	Anagraphic	Males over Females	15.5673	15.6847	0.8692	0.992514	ns	0.0608803	-0.0108401
IL-2	Age	Anagraphic	>70 over <50	16.7025	13.4275	0.1904	1.2439	ns	0.720333	0.314873
IL-2	Age	Anagraphic	50-59 over <50	16.3514	13.4275	0.2465	1.21776	ns	0.608183	0.284226
IL-2	Age	Anagraphic	60-69 over <50	14.8405	13.4275	0.4545	1.10523	ns	0.342466	0.144352
IL-2	Age	Anagraphic	>70 over 50-59	16.7025	16.3514	0.3827	1.02147	ns	0.417142	0.0306472
IL-2	Age	Anagraphic	>70 over 60-69	16.7025	14.8405	0.0615	1.12547	ns	1.21112	0.170521
IL-2	Age	Anagraphic	60-69 over 50-59	14.8405	16.3514	0.1	0.907598	ns	1	-0.139874
IL-2	BMI	Anagraphic	OW over NW	15.8832	14.73	0.2475	1.07829	ns	0.606425	0.108741
IL-2	BMI	Anagraphic	OB over NW	16.1533	14.73	0.19	1.09663	ns	0.721246	0.133074
IL-2	BMI	Anagraphic	OB over OW	16.1533	15.8832	0.403	1.01701	ns	0.394695	0.0243336
IL-2	Physical Activity	Anagraphic	Physical Activity	16.6235	14.7188	0.3931	1.1294	ns	0.405497	0.175557
IL-2	Smoke	Anagraphic	Smoke	17.2183	15.0922	0.1026	1.14088	ns	0.988853	0.190146
IL-2	Alcohol	Anagraphic	Alcohol	15.7268	15.52	0.9437	1.01333	ns	0.025166	0.0190984
IL-2	Sleep Time	Anagraphic	High over Low	15.5708	15.7245	0.989094	0.990226	ns	0.00476248	-0.0141701
IL-2	Sleep Quality	Anagraphic	Mid over Low	15.8171	15.0331	0.2389	1.05215	ns	0.621784	0.0733433
IL-2	Sleep Quality	Anagraphic	High over Low	15.9505	15.0331	0.2901	1.06103	ns	0.537452	0.0854589
IL-2	Sleep Quality	Anagraphic	High over Mid	15.9505	15.8171	0.4188	1.00843	ns	0.377993	0.0121156
IL-2	Metastasis	Clinical	Metastasis	14.594	15.8741	0.5017	0.919359	ns	0.299556	-0.121299
IL-2	Therapy	Clinical	Therapy	15.5908	15.62	0.8156	0.998133	ns	0.0885228	-0.00269672
IL-2	METS	Clinical	METS	12.945	15.9851	0.4088	0.809816	ns	0.388489	-0.304335
IL-2	T2D	Clinical	T2D	15.6536	15.6011	0.773	1.00337	ns	0.111821	0.00485504
IL-2	CVD	Clinical	CVD	14.8667	16.3292	0.2922	0.910435	ns	0.53432	-0.135373
IL-2	NAFLD	Clinical	NAFLD	17.4346	15.0855	0.449	1.15571	ns	0.347754	0.208784
IL-2	Hyperlipaemia	Clinical	Hyperlipaemia	14.5376	16.1841	0.158	0.89827	ns	0.801343	-0.154779
IL-2	Anemia	Clinical	Anemia	20.745	15.3945	0.1161	1.34756	ns	0.935168	0.430351
IL-2	Cereals	Dietary	Mid over Low	14.5733	14.8842	0.4488	0.979116	ns	0.347947	-0.0304482
IL-2	Cereals	Dietary	High over Low	16.1116	14.8842	0.3685	1.08247	ns	0.433563	0.114322
IL-2	Cereals	Dietary	High over Mid	16.1116	14.5733	0.3445	1.10555	ns	0.462811	0.14477
IL-2	Milk	Dietary	Mid over Low	14.3063	15.875	0.1796	0.901181	ns	0.745694	-0.150111
IL-2	Milk	Dietary	High over Low	15.8632	15.875	0.4283	0.999257	ns	0.368252	-0.00107276
IL-2	Milk	Dietary	High over Mid	15.8632	14.3063	0.2018	1.10883	ns	0.695079	0.149038
IL-2	Seafood	Dietary	Mid over Low	15.1767	14.42	0.4217	1.05247	ns	0.374996	0.0737841
IL-2	Seafood	Dietary	High over Low	16.9954	14.42	0.3362	1.1786	ns	0.473402	0.237071
IL-2	Seafood	Dietary	High over Mid	16.9954	15.1767	0.3215	1.11984	ns	0.492819	0.163287
IL-2	Crustaceans	Dietary	High over Low	16.9709	15.2197	0.4002	1.11506	ns	0.397723	0.15712
IL-2	Meat	Dietary	Mid over Low	16.4013	14.423	0.0884	1.13716	ns	1.05355	0.185438
IL-2	Meat	Dietary	High over Low	14.27	14.423	0.4882	0.989392	ns	0.311402	-0.0153859
IL-2	Meat	Dietary	High over Mid	14.27	16.4013	0.055	0.870054	ns	1.25964	-0.200824
IL-2	Poultry	Dietary	Mid over Low	15.5897	14.018	0.3946	1.11212	ns	0.403843	0.153314
IL-2	Poultry	Dietary	High over Low	16.489	14.018	0.3222	1.17627	ns	0.491874	0.234223
IL-2	Poultry	Dietary	High over Mid	16.489	15.5897	0.3644	1.05768	ns	0.438422	0.0809098
IL-2	Processed Meat	Dietary	Mid over Low	16.0903	14.3354	0.0575	1.12242	ns	1.24033	0.166615
IL-2	Processed Meat	Dietary	High over Low	16.0071	14.3354	0.1909	1.11662	ns	0.719194	0.159135
IL-2	Processed Meat	Dietary	High over Mid	16.0071	16.0903	0.3915	0.994829	ns	0.407268	-0.00747925
IL-2	Vegetables	Dietary	Mid over Low	16.0813	15.2011	0.3731	1.0579	ns	0.428175	0.0812101
IL-2	Vegetables	Dietary	High over Low	15.48	15.2011	0.4553	1.01835	ns	0.341702	0.0262288
IL-2	Vegetables	Dietary	High over Mid	15.48	16.0813	0.2906	0.962607	ns	0.536704	-0.0549813
IL-2	Fruits	Dietary	Mid over Low	12.0725	17.3086	0.082	0.697487	ns	1.08619	-0.519762
IL-2	Fruits	Dietary	High over Low	16.6333	17.3086	0.1388	0.960988	ns	0.857611	-0.0574095
IL-2	Fruits	Dietary	High over Mid	16.6333	12.0725	0.095	1.37779	ns	1.02228	0.462353
IL-2	Cakes	Dietary	Mid over Low	12.345	17.4	0.0626	0.709483	ns	1.20343	-0.49516
IL-2	Cakes	Dietary	High over Low	15.5797	17.4	0.1209	0.895387	ns	0.917574	-0.159417
IL-2	Cakes	Dietary	High over Mid	15.5797	12.345	0.1796	1.26203	ns	0.745694	0.335743
IL-2	Pizza	Dietary	Mid over Low	14.2483	14.43	0.335	0.98741	ns	0.474955	-0.0182785
IL-2	Pizza	Dietary	High over Low	16.792	14.43	0.14	1.16369	ns	0.853872	0.218703
IL-2	Pizza	Dietary	High over Mid	16.792	14.2483	0.3848	1.17852	ns	0.414765	0.236981
IL-2	Beverages	Dietary	Mid over Low	14.9543	15.0815	0.4022	0.991563	ns	0.395558	-0.0122243
IL-2	Beverages	Dietary	High over Low	16.01	15.0815	0.3502	1.06156	ns	0.455684	0.0861896
IL-2	Beverages	Dietary	High over Mid	16.01	14.9543	0.2808	1.0706	ns	0.551603	0.0984139
IL-6	Sex	Anagraphic	Males over Females	15.505	11.7925	0.3843	1.31482	ns	0.41533	0.394864
IL-6	Age	Anagraphic	>70 over <50	9.70429	11.1925	0.4679	0.867035	ns	0.329847	-0.205838
IL-6	Age	Anagraphic	50-59 over <50	18.9845	11.1925	0.509	1.69618	ns	0.293282	0.762293
IL-6	Age	Anagraphic	60-69 over <50	13.2928	11.1925	0.47	1.18765	ns	0.327902	0.248111
IL-6	Age	Anagraphic	>70 over 50-59	9.70429	18.9845	0.0824	0.511168	ns	1.08407	-0.968132
IL-6	Age	Anagraphic	>70 over 60-69	9.70429	13.2928	0.4182	0.730042	ns	0.378616	-0.453949
IL-6	Age	Anagraphic	60-69 over 50-59	13.2928	18.9845	0.0762	0.700189	ns	1.11805	-0.514183
IL-6	BMI	Anagraphic	OW over NW	13.806	11.5786	0.4183	1.19238	ns	0.378512	0.253838
IL-6	BMI	Anagraphic	OB over NW	17.4191	11.5786	0.0193	1.50442	up	1.71444	0.589212
IL-6	BMI	Anagraphic	OB over OW	17.4191	13.806	0.0146	1.2617	up	1.83565	0.335374
IL-6	Physical Activity	Anagraphic	Physical Activity	16.659	11.381	0.3791	1.46376	ns	0.421246	0.549674
IL-6	Smoke	Anagraphic	Smoke	14.8667	13.7742	0.3995	1.07931	ns	0.398483	0.110114
IL-6	Alcohol	Anagraphic	Alcohol	13.641	14.399	0.4817	0.947357	ns	0.317223	-0.0780192
IL-6	Sleep Time	Anagraphic	High over Low	12.6593	17.195	0.2999	0.736219	ns	0.523024	-0.441793
IL-6	Sleep Quality	Anagraphic	Mid over Low	15.3783	14.698	0.2016	1.04629	ns	0.695509	0.065279
IL-6	Sleep Quality	Anagraphic	High over Low	11.9839	14.698	0.288	0.815339	ns	0.540608	-0.294528
IL-6	Sleep Quality	Anagraphic	High over Mid	11.9839	15.3783	0.1616	0.779269	ns	0.791559	-0.359807
IL-6	Metastasis	Clinical	Metastasis	10.246	15.278	0.6618	0.670638	ns	0.179273	-0.576395
IL-6	Therapy	Clinical	Therapy	10.26	15.4462	0.9155	0.664241	ns	0.0383417	-0.590222
IL-6	METS	Clinical	METS	1.08333	14.5823	0.8646	0.0742907	ns	0.0631848	-3.75067
IL-6	T2D	Clinical	T2D	13.618	14.154	0.9502	0.962131	ns	0.022185	-0.055695
IL-6	CVD	Clinical	CVD	11.1977	17.4694	0.4711	0.64099	ns	0.326887	-0.641627
IL-6	NAFLD	Clinical	NAFLD	13.8444	14.071	0.3151	0.983901	ns	0.501552	-0.0234151
IL-6	Hyperlipaemia	Clinical	Hyperlipaemia	14.4873	13.7396	0.8889	1.05442	ns	0.0511471	0.0764517
IL-6	Anemia	Clinical	Anemia	32.74	13.54	0.1655	2.41802	ns	0.781202	1.27383
IL-6	Cereals	Dietary	Mid over Low	7.545	14.5575	0.1936	0.51829	ns	0.713095	-0.94817
IL-6	Cereals	Dietary	High over Low	14.8304	14.5575	0.2401	1.01875	ns	0.619608	0.0267968
IL-6	Cereals	Dietary	High over Mid	14.8304	7.545	0.322	1.9656	ns	0.492144	0.974967
IL-6	Milk	Dietary	Mid over Low	10.111	14.3344	0.4152	0.705364	ns	0.381743	-0.50356
IL-6	Milk	Dietary	High over Low	15.7467	14.3344	0.2418	1.09852	ns	0.616544	0.135561
IL-6	Milk	Dietary	High over Mid	15.7467	10.111	0.319	1.55738	ns	0.496209	0.639121
IL-6	Seafood	Dietary	Mid over Low	13.4985	5.185	0.1379	2.60337	ns	0.860436	1.38038
IL-6	Seafood	Dietary	High over Low	16.6225	5.185	0.0849	3.20588	ns	1.07109	1.68072
IL-6	Seafood	Dietary	High over Mid	16.6225	13.4985	0.2382	1.23144	ns	0.623058	0.300343
IL-6	Crustaceans	Dietary	High over Low	24.1533	11.0781	0.01881	2.18029	up	1.72561	1.12452
IL-6	Meat	Dietary	Mid over Low	16.4254	8.66429	0.243	1.89576	ns	0.614394	0.922774
IL-6	Meat	Dietary	High over Low	10.4414	8.66429	0.2427	1.20511	ns	0.61493	0.269167
IL-6	Meat	Dietary	High over Mid	10.4414	16.4254	0.1363	0.635689	ns	0.865504	-0.653607
IL-6	Poultry	Dietary	Mid over Low	14.2225	13.3075	0.3886	1.06876	ns	0.410497	0.0959355
IL-6	Poultry	Dietary	High over Low	13.6675	13.3075	0.3933	1.02705	ns	0.405276	0.0385098
IL-6	Poultry	Dietary	High over Mid	13.6675	14.2225	0.4856	0.960977	ns	0.313721	-0.0574257
IL-6	Processed Meat	Dietary	Mid over Low	14.9608	10.251	0.1013	1.45945	ns	0.994391	0.545426
IL-6	Processed Meat	Dietary	High over Low	16.5383	10.251	0.0532	1.61334	ns	1.27409	0.690049
IL-6	Processed Meat	Dietary	High over Mid	16.5383	14.9608	0.1596	1.10544	ns	0.796967	0.144623
IL-6	Vegetables	Dietary	Mid over Low	15.37	11.5343	0.4952	1.33255	ns	0.305219	0.414188
IL-6	Vegetables	Dietary	High over Low	14.0125	11.5343	0.2955	1.21486	ns	0.529443	0.280785
IL-6	Vegetables	Dietary	High over Mid	14.0125	15.37	0.2488	0.911679	ns	0.60415	-0.133403
IL-6	Fruits	Dietary	Mid over Low	9.23333	28.4873	0.0254	0.324121	down	1.59517	-1.6254
IL-6	Fruits	Dietary	High over Low	12.6823	28.4873	0.0106	0.445189	down	1.97469	-1.16751
IL-6	Fruits	Dietary	High over Mid	12.6823	9.23333	0.4065	1.37353	ns	0.390939	0.457888
IL-6	Cakes	Dietary	Mid over Low	7.925	12.2725	0.494	0.645753	ns	0.306273	-0.630946
IL-6	Cakes	Dietary	High over Low	15.0003	12.2725	0.3995	1.22227	ns	0.398483	0.289563
IL-6	Cakes	Dietary	High over Mid	15.0003	7.925	0.3917	1.89278	ns	0.407046	0.920509
IL-6	Pizza	Dietary	Mid over Low	6.29	14.298	0.2736	0.439922	ns	0.562884	-1.18468
IL-6	Pizza	Dietary	High over Low	15.744	14.298	0.3045	1.10113	ns	0.516413	0.138989
IL-6	Pizza	Dietary	High over Mid	15.744	6.29	0.1657	2.50302	ns	0.780677	1.32367
IL-6	Beverages	Dietary	Mid over Low	10.648	11.097	0.3423	0.959539	ns	0.465593	-0.0595872
IL-6	Beverages	Dietary	High over Low	15.8636	11.097	0.276	1.42954	ns	0.559091	0.51555
IL-6	Beverages	Dietary	High over Mid	15.8636	10.648	0.1818	1.48982	ns	0.740406	0.575138
IL-8	Sex	Anagraphic	Males over Females	158.552	52.7994	0.4963	3.00292	ns	0.304256	1.58637
IL-8	Age	Anagraphic	>70 over <50	19.015	147.085	0.213	0.129279	ns	0.67162	-2.95144
IL-8	Age	Anagraphic	50-59 over <50	201.845	147.085	0.156	1.3723	ns	0.806875	0.456594
IL-8	Age	Anagraphic	60-69 over <50	82.9541	147.085	0.4824	0.563988	ns	0.316593	-0.826265
IL-8	Age	Anagraphic	>70 over 50-59	19.015	201.845	0.0841	0.0942062	ns	1.0752	-3.40803
IL-8	Age	Anagraphic	>70 over 60-69	19.015	82.9541	0.1514	0.229223	ns	0.819874	-2.12518
IL-8	Age	Anagraphic	60-69 over 50-59	82.9541	201.845	0.0561	0.41098	ns	1.25104	-1.28286
IL-8	BMI	Anagraphic	OW over NW	118.791	88.1739	0.2865	1.34723	ns	0.542875	0.429999
IL-8	BMI	Anagraphic	OB over NW	138.51	88.1739	0.2519	1.57087	ns	0.598772	0.651567
IL-8	BMI	Anagraphic	OB over OW	138.51	118.791	0.444	1.166	ns	0.352617	0.221568
IL-8	Physical Activity	Anagraphic	Physical Activity	119.494	109.102	0.1647	1.09525	ns	0.783306	0.131265
IL-8	Smoke	Anagraphic	Smoke	201.926	86.7452	0.04634	2.3278	up	1.33404	1.21897
IL-8	Alcohol	Anagraphic	Alcohol	138.984	89.0653	0.6403	1.56048	ns	0.193616	0.641986
IL-8	Sleep Time	Anagraphic	High over Low	95.5881	159.278	0.1343	0.600133	ns	0.871924	-0.736645
IL-8	Sleep Quality	Anagraphic	Mid over Low	136.883	139.725	0.4488	0.979662	ns	0.347947	-0.0296438
IL-8	Sleep Quality	Anagraphic	High over Low	66.7669	139.725	0.0743	0.477846	ns	1.12901	-1.06538
IL-8	Sleep Quality	Anagraphic	High over Mid	66.7669	136.883	0.1197	0.487766	ns	0.921906	-1.03574
IL-8	Metastasis	Clinical	Metastasis	93.46	122.403	0.3104	0.763543	ns	0.508078	-0.389218
IL-8	Therapy	Clinical	Therapy	83.7455	126.361	0.7474	0.662749	ns	0.126447	-0.593465
IL-8	METS	Clinical	METS	90.11	118.509	0.575	0.760365	ns	0.240332	-0.395235
IL-8	T2D	Clinical	T2D	60.8633	130.523	0.2948	0.466303	ns	0.530473	-1.10066
IL-8	CVD	Clinical	CVD	92.9576	140.049	0.8142	0.663752	ns	0.0892689	-0.591285
IL-8	NAFLD	Clinical	NAFLD	95.9267	119.641	0.514	0.801785	ns	0.289037	-0.318713
IL-8	Hyperlipaemia	Clinical	Hyperlipaemia	69.8787	142.816	0.1788	0.489293	ns	0.747632	-1.03123
IL-8	Anemia	Clinical	Anemia	0	114.025	1	0	ns	0	#NUM!
IL-8	Cereals	Dietary	Mid over Low	105.125	95.6308	0.3629	1.09928	ns	0.440213	0.136558
IL-8	Cereals	Dietary	High over Low	125.676	95.6308	0.2389	1.31418	ns	0.621784	0.39416
IL-8	Cereals	Dietary	High over Mid	125.676	105.125	0.4618	1.19549	ns	0.335546	0.257602
IL-8	Milk	Dietary	Mid over Low	112.833	86.0687	0.1371	1.31096	ns	0.862963	0.390628
IL-8	Milk	Dietary	High over Low	125.803	86.0687	0.2981	1.46166	ns	0.525638	0.547605
IL-8	Milk	Dietary	High over Mid	125.803	112.833	0.2215	1.11495	ns	0.654626	0.156977
IL-8	Seafood	Dietary	Mid over Low	106.347	96.07	0.195	1.10697	ns	0.709965	0.146615
IL-8	Seafood	Dietary	High over Low	133.23	96.07	0.1747	1.3868	ns	0.757707	0.471761
IL-8	Seafood	Dietary	High over Mid	133.23	106.347	0.4153	1.25279	ns	0.381638	0.325146
IL-8	Crustaceans	Dietary	High over Low	185.65	97.8513	0.3966	1.89727	ns	0.401647	0.923923
IL-8	Meat	Dietary	Mid over Low	146.861	104.565	0.194	1.40449	ns	0.712198	0.49005
IL-8	Meat	Dietary	High over Low	169.946	104.565	0.3564	1.62526	ns	0.448062	0.700674
IL-8	Meat	Dietary	High over Mid	169.946	146.861	0.81	1.15719	ns	0.091515	0.210624
IL-8	Poultry	Dietary	Mid over Low	91.396	161.882	0.3203	0.564584	ns	0.494443	-0.82474
IL-8	Poultry	Dietary	High over Low	154.829	161.882	0.4787	0.95643	ns	0.319937	-0.0642687
IL-8	Poultry	Dietary	High over Mid	154.829	91.396	0.2618	1.69404	ns	0.58203	0.760471
IL-8	Processed Meat	Dietary	Mid over Low	135.846	35.02	0.0743	3.8791	ns	1.12901	1.95572
IL-8	Processed Meat	Dietary	High over Low	148.883	35.02	0.1965	4.25138	ns	0.706637	2.08793
IL-8	Processed Meat	Dietary	High over Mid	148.883	135.846	0.2924	1.09597	ns	0.534023	0.132209
IL-8	Vegetables	Dietary	Mid over Low	157.56	126.894	0.2452	1.24166	ns	0.61048	0.312274
IL-8	Vegetables	Dietary	High over Low	81.7874	126.894	0.1536	0.644531	ns	0.813609	-0.633677
IL-8	Vegetables	Dietary	High over Mid	81.7874	157.56	0.0731	0.519087	ns	1.13608	-0.945951
IL-8	Fruits	Dietary	Mid over Low	64.9133	208.018	0.0276	0.312057	down	1.55909	-1.68012
IL-8	Fruits	Dietary	High over Low	123.723	208.018	0.0209	0.594773	down	1.67985	-0.749589
IL-8	Fruits	Dietary	High over Mid	123.723	64.9133	0.4996	1.90598	ns	0.301378	0.930529
IL-8	Cakes	Dietary	Mid over Low	67.87	153.446	0.2036	0.442305	ns	0.691222	-1.17689
IL-8	Cakes	Dietary	High over Low	113.594	153.446	0.067	0.740287	ns	1.17393	-0.433843
IL-8	Cakes	Dietary	High over Mid	113.594	67.87	0.3753	1.6737	ns	0.425621	0.743042
IL-8	Pizza	Dietary	Mid over Low	35.694	148.195	0.4183	0.240858	ns	0.378512	-2.05374
IL-8	Pizza	Dietary	High over Low	109.46	148.195	0.1874	0.738621	ns	0.72723	-0.437093
IL-8	Pizza	Dietary	High over Mid	109.46	35.694	0.3416	3.06662	ns	0.466482	1.61665
IL-8	Beverages	Dietary	Mid over Low	95.772	31.2211	0.4401	3.06754	ns	0.356449	1.61708
IL-8	Beverages	Dietary	High over Low	148.879	31.2211	0.2664	4.76853	ns	0.574466	2.25354
IL-8	Beverages	Dietary	High over Mid	148.879	95.772	0.3726	1.55451	ns	0.428757	0.636462
bFGF	Sex	Anagraphic	Males over Females	97.7877	91.285	0.5541	1.07124	ns	0.256412	0.0992758
bFGF	Age	Anagraphic	>70 over <50	121.417	80.4537	0.0299	1.50916	up	1.52433	0.593744
bFGF	Age	Anagraphic	50-59 over <50	81.785	80.4537	0.4906	1.01655	ns	0.309272	0.0236779
bFGF	Age	Anagraphic	60-69 over <50	98.88	80.4537	0.2382	1.22903	ns	0.623058	0.29752
bFGF	Age	Anagraphic	>70 over 50-59	121.417	81.785	0.0228	1.48459	up	1.64207	0.570066
bFGF	Age	Anagraphic	>70 over 60-69	121.417	98.88	0.1151	1.22793	ns	0.938925	0.296223
bFGF	Age	Anagraphic	60-69 over 50-59	98.88	81.785	0.2122	1.20902	ns	0.673255	0.273842
bFGF	BMI	Anagraphic	OW over NW	93.1253	93.1167	0.4976	1.00009	ns	0.30312	0.000133082
bFGF	BMI	Anagraphic	OB over NW	100.561	93.1167	0.318	1.07995	ns	0.497573	0.110964
bFGF	BMI	Anagraphic	OB over OW	100.561	93.1253	0.3106	1.07985	ns	0.507799	0.110831
bFGF	Physical Activity	Anagraphic	Physical Activity	95.4504	95.3496	0.8886	1.00106	ns	0.0512937	0.00152466
bFGF	Smoke	Anagraphic	Smoke	107.876	91.3524	0.1246	1.18087	ns	0.904482	0.239856
bFGF	Alcohol	Anagraphic	Alcohol	91.513	98.8365	0.8805	0.925903	ns	0.0552706	-0.111067
bFGF	Sleep Time	Anagraphic	High over Low	97.5294	89.4992	0.8918	1.08972	ns	0.0497325	0.123963
bFGF	Sleep Quality	Anagraphic	Mid over Low	91.8008	88.1206	0.1886	1.04176	ns	0.724458	0.0590271
bFGF	Sleep Quality	Anagraphic	High over Low	104.373	88.1206	0.2414	1.18444	ns	0.617263	0.2442
bFGF	Sleep Quality	Anagraphic	High over Mid	104.373	91.8008	0.4002	1.13695	ns	0.397723	0.185173
bFGF	Metastasis	Clinical	Metastasis	82.05	98.8218	0.2692	0.830282	ns	0.569925	-0.268326
bFGF	Therapy	Clinical	Therapy	77.615	101.167	0.1304	0.767198	ns	0.884722	-0.382329
bFGF	METS	Clinical	METS	85.6917	96.7535	0.927	0.88567	ns	0.0329203	-0.175159
bFGF	T2D	Clinical	T2D	93.6655	95.9008	0.6923	0.976691	ns	0.159706	-0.0340257
bFGF	CVD	Clinical	CVD	80.337	108.723	0.0389	0.738913	down	1.41005	-0.436523
bFGF	NAFLD	Clinical	NAFLD	80.075	100.369	0.3004	0.797807	ns	0.5223	-0.325889
bFGF	Hyperlipaemia	Clinical	Hyperlipaemia	88.7947	98.9075	0.355	0.897755	ns	0.449772	-0.155606
bFGF	Anemia	Clinical	Anemia	185.245	91.5757	0.0613	2.02286	ns	1.21254	1.0164
bFGF	Cereals	Dietary	Mid over Low	99.69	85.1833	0.1922	1.1703	ns	0.716247	0.226878
bFGF	Cereals	Dietary	High over Low	98.5229	85.1833	0.2206	1.1566	ns	0.656394	0.209888
bFGF	Cereals	Dietary	High over Mid	98.5229	99.69	0.349	0.988293	ns	0.457175	-0.0169897
bFGF	Milk	Dietary	Mid over Low	77.1089	106.269	0.1344	0.725599	ns	0.871601	-0.462756
bFGF	Milk	Dietary	High over Low	95.4612	106.269	0.2813	0.898295	ns	0.55083	-0.154739
bFGF	Milk	Dietary	High over Mid	95.4612	77.1089	0.238	1.23801	ns	0.623423	0.308017
bFGF	Seafood	Dietary	Mid over Low	98.7288	107.98	0.4923	0.914324	ns	0.30777	-0.129222
bFGF	Seafood	Dietary	High over Low	85.0921	107.98	0.2892	0.788036	ns	0.538802	-0.343666
bFGF	Seafood	Dietary	High over Mid	85.0921	98.7288	0.1272	0.861878	ns	0.895513	-0.214444
bFGF	Crustaceans	Dietary	High over Low	102.786	93.0032	0.317	1.10519	ns	0.498941	0.144288
bFGF	Meat	Dietary	Mid over Low	100.875	91.349	0.1897	1.10428	ns	0.721933	0.143105
bFGF	Meat	Dietary	High over Low	79.2425	91.349	0.0969	0.86747	ns	1.01368	-0.205115
bFGF	Meat	Dietary	High over Mid	79.2425	100.875	0.091	0.785553	ns	1.04096	-0.34822
bFGF	Poultry	Dietary	Mid over Low	95.9348	101.852	0.3114	0.941904	ns	0.506681	-0.0863474
bFGF	Poultry	Dietary	High over Low	90.8582	101.852	0.2565	0.892061	ns	0.590913	-0.164786
bFGF	Poultry	Dietary	High over Mid	90.8582	95.9348	0.3687	0.947082	ns	0.433327	-0.0784386
bFGF	Processed Meat	Dietary	Mid over Low	99.8047	92.0958	0.1514	1.0837	ns	0.819874	0.115971
bFGF	Processed Meat	Dietary	High over Low	82.18	92.0958	0.3845	0.892331	ns	0.415104	-0.164349
bFGF	Processed Meat	Dietary	High over Mid	82.18	99.8047	0.1207	0.823408	ns	0.918293	-0.28032
bFGF	Vegetables	Dietary	Mid over Low	89.7129	110.526	0.2175	0.81169	ns	0.662541	-0.300999
bFGF	Vegetables	Dietary	High over Low	92.5324	110.526	0.0799	0.8372	ns	1.09745	-0.256355
bFGF	Vegetables	Dietary	High over Mid	92.5324	89.7129	0.2717	1.03143	ns	0.56591	0.0446438
bFGF	Fruits	Dietary	Mid over Low	102.292	106.284	0.0038	0.962447	down	2.42022	-0.0552214
bFGF	Fruits	Dietary	High over Low	71.4833	106.284	0.0439	0.672571	down	1.35754	-0.572242
bFGF	Fruits	Dietary	High over Mid	71.4833	102.292	0.0466	0.698813	down	1.33161	-0.517021
bFGF	Cakes	Dietary	Mid over Low	82.34	108.439	0.1772	0.759324	ns	0.751536	-0.397213
bFGF	Cakes	Dietary	High over Low	94.3716	108.439	0.0899	0.870277	ns	1.04624	-0.200454
bFGF	Cakes	Dietary	High over Mid	94.3716	82.34	0.4783	1.14612	ns	0.3203	0.196759
bFGF	Pizza	Dietary	Mid over Low	87.81	93.4889	0.4166	0.939256	ns	0.380281	-0.0904097
bFGF	Pizza	Dietary	High over Low	98.5956	93.4889	0.3966	1.05462	ns	0.401647	0.0767283
bFGF	Pizza	Dietary	High over Mid	98.5956	87.81	0.3459	1.12283	ns	0.461049	0.167138
bFGF	Beverages	Dietary	Mid over Low	96.14	104.718	0.3374	0.918087	ns	0.471855	-0.123297
bFGF	Beverages	Dietary	High over Low	91.0428	104.718	0.1967	0.869411	ns	0.706196	-0.201889
bFGF	Beverages	Dietary	High over Mid	91.0428	96.14	0.4171	0.946981	ns	0.37976	-0.0785925
GM-CSF	Sex	Anagraphic	Males over Females	7.56621	7.17889	0.511	1.05395	ns	0.291579	0.0758097
GM-CSF	Age	Anagraphic	>70 over <50	7.76231	6.905	0.2564	1.12416	ns	0.591082	0.168844
GM-CSF	Age	Anagraphic	50-59 over <50	7.64231	6.905	0.3359	1.10678	ns	0.47379	0.146367
GM-CSF	Age	Anagraphic	60-69 over <50	7.10353	6.905	0.3982	1.02875	ns	0.399899	0.0408945
GM-CSF	Age	Anagraphic	>70 over 50-59	7.76231	7.64231	0.3682	1.0157	ns	0.433916	0.0224773
GM-CSF	Age	Anagraphic	>70 over 60-69	7.76231	7.10353	0.08	1.09274	ns	1.09691	0.12795
GM-CSF	Age	Anagraphic	60-69 over 50-59	7.10353	7.64231	0.1477	0.9295	ns	0.83062	-0.105472
GM-CSF	BMI	Anagraphic	OW over NW	7.80278	6.53214	0.0661	1.19452	ns	1.1798	0.256431
GM-CSF	BMI	Anagraphic	OB over NW	7.78267	6.53214	0.0776	1.19144	ns	1.11014	0.252708
GM-CSF	BMI	Anagraphic	OB over OW	7.78267	7.80278	0.3665	0.997423	ns	0.435926	-0.00372322
GM-CSF	Physical Activity	Anagraphic	Physical Activity	7.707	7.2037	0.2361	1.06987	ns	0.626904	0.0974305
GM-CSF	Smoke	Anagraphic	Smoke	7.74091	7.31917	0.546	1.05762	ns	0.262807	0.0808235
GM-CSF	Alcohol	Anagraphic	Alcohol	7.305	7.50148	0.9914	0.973808	ns	0.00375109	-0.0382912
GM-CSF	Sleep Time	Anagraphic	High over Low	7.24	8	0.1824	0.905	ns	0.738975	-0.14401
GM-CSF	Sleep Quality	Anagraphic	Mid over Low	7.43461	7.10062	0.1853	1.04704	ns	0.732125	0.066312
GM-CSF	Sleep Quality	Anagraphic	High over Low	7.68778	7.10062	0.1472	1.08269	ns	0.832092	0.114621
GM-CSF	Sleep Quality	Anagraphic	High over Mid	7.68778	7.43461	0.4716	1.03405	ns	0.326426	0.0483086
GM-CSF	Metastasis	Clinical	Metastasis	7.222	7.47081	0.621	0.966696	ns	0.206908	-0.0488664
GM-CSF	Therapy	Clinical	Therapy	6.635	7.62946	0.07464	0.869655	ns	1.12703	-0.201484
GM-CSF	METS	Clinical	METS	8.21167	7.30171	0.1295	1.12462	ns	0.88773	0.169441
GM-CSF	T2D	Clinical	T2D	7.328	7.44216	0.8148	0.98466	ns	0.088949	-0.0223023
GM-CSF	CVD	Clinical	CVD	7.26174	7.5675	0.5366	0.959596	ns	0.270349	-0.0595017
GM-CSF	NAFLD	Clinical	NAFLD	8.64667	7.12684	0.1438	1.21325	ns	0.842241	0.278881
GM-CSF	Hyperlipaemia	Clinical	Hyperlipaemia	7.37647	7.44133	0.6981	0.991284	ns	0.156082	-0.0126303
GM-CSF	Anemia	Clinical	Anemia	8.42	7.37333	0.3035	1.14195	ns	0.517841	0.191503
GM-CSF	Cereals	Dietary	Mid over Low	8.375	7.43727	0.3185	1.12608	ns	0.496891	0.171315
GM-CSF	Cereals	Dietary	High over Low	7.21933	7.43727	0.2524	0.970696	ns	0.597911	-0.0429082
GM-CSF	Cereals	Dietary	High over Mid	7.21933	8.375	0.1443	0.86201	ns	0.840734	-0.214224
GM-CSF	Milk	Dietary	Mid over Low	6.74	7.845	0.0965	0.859146	ns	1.01547	-0.219025
GM-CSF	Milk	Dietary	High over Low	7.33083	7.845	0.2212	0.934459	ns	0.655215	-0.0977963
GM-CSF	Milk	Dietary	High over Mid	7.33083	6.74	0.2129	1.08766	ns	0.671824	0.121229
GM-CSF	Seafood	Dietary	Mid over Low	7.28909	7.43667	0.4243	0.980156	ns	0.372327	-0.0289173
GM-CSF	Seafood	Dietary	High over Low	7.79909	7.43667	0.4885	1.04873	ns	0.311135	0.0686498
GM-CSF	Seafood	Dietary	High over Mid	7.79909	7.28909	0.3911	1.06997	ns	0.407712	0.0975671
GM-CSF	Crustaceans	Dietary	High over Low	8.214	7.2027	0.2069	1.14041	ns	0.68424	0.189547
GM-CSF	Meat	Dietary	Mid over Low	7.62133	7.641	0.2855	0.997426	ns	0.544394	-0.00371811
GM-CSF	Meat	Dietary	High over Low	6.22714	7.641	0.0965	0.814964	ns	1.01547	-0.295191
GM-CSF	Meat	Dietary	High over Mid	6.22714	7.62133	0.0621	0.817067	ns	1.20691	-0.291473
GM-CSF	Poultry	Dietary	Mid over Low	7.50273	7.358	0.4713	1.01967	ns	0.326703	0.0281014
GM-CSF	Poultry	Dietary	High over Low	7.14	7.358	0.2764	0.970372	ns	0.558462	-0.0433896
GM-CSF	Poultry	Dietary	High over Mid	7.14	7.50273	0.2152	0.951654	ns	0.667158	-0.071491
GM-CSF	Processed Meat	Dietary	Mid over Low	7.70464	6.90308	0.0936	1.11612	ns	1.02872	0.158489
GM-CSF	Processed Meat	Dietary	High over Low	7.195	6.90308	0.396	1.04229	ns	0.402305	0.0597551
GM-CSF	Processed Meat	Dietary	High over Mid	7.195	7.70464	0.1014	0.933852	ns	0.993962	-0.0987334
GM-CSF	Vegetables	Dietary	Mid over Low	7.73714	8.099	0.3107	0.955321	ns	0.507659	-0.0659428
GM-CSF	Vegetables	Dietary	High over Low	6.92739	8.099	0.0716	0.855339	ns	1.14509	-0.225432
GM-CSF	Vegetables	Dietary	High over Mid	6.92739	7.73714	0.1509	0.895342	ns	0.821311	-0.159489
GM-CSF	Fruits	Dietary	Mid over Low	6.8925	9.43429	0.0058	0.73058	down	2.23657	-0.452886
GM-CSF	Fruits	Dietary	High over Low	7.13893	9.43429	0.0076	0.756701	down	2.11919	-0.402206
GM-CSF	Fruits	Dietary	High over Mid	7.13893	6.8925	0.3063	1.03575	ns	0.513853	0.0506803
GM-CSF	Cakes	Dietary	Mid over Low	7.2375	8.99875	0.1701	0.804278	ns	0.769296	-0.314233
GM-CSF	Cakes	Dietary	High over Low	7.07714	8.99875	0.0091	0.786458	down	2.04096	-0.346558
GM-CSF	Cakes	Dietary	High over Mid	7.07714	7.2375	0.2586	0.977844	ns	0.587371	-0.0323244
GM-CSF	Pizza	Dietary	Mid over Low	8.64833	7.58278	0.0856	1.14052	ns	1.06753	0.189696
GM-CSF	Pizza	Dietary	High over Low	6.96783	7.58278	0.1867	0.918901	ns	0.728856	-0.122018
GM-CSF	Pizza	Dietary	High over Mid	6.96783	8.64833	0.0821	0.805684	ns	1.08566	-0.311713
GM-CSF	Beverages	Dietary	Mid over Low	7.95286	8.08214	0.4619	0.984004	ns	0.335452	-0.0232646
GM-CSF	Beverages	Dietary	High over Low	6.91615	8.08214	0.0631	0.855733	ns	1.19997	-0.224768
GM-CSF	Beverages	Dietary	High over Mid	6.91615	7.95286	0.0975	0.869644	ns	1.011	-0.201503
IP-10	Sex	Anagraphic	Males over Females	943.964	1194.67	0.06754	0.790143	ns	1.17044	-0.339814
IP-10	Age	Anagraphic	>70 over <50	1191.7	821.966	0.0149	1.44982	up	1.82681	0.535871
IP-10	Age	Anagraphic	50-59 over <50	879.183	821.966	0.4229	1.06961	ns	0.373762	0.0970832
IP-10	Age	Anagraphic	60-69 over <50	1156.92	821.966	0.1298	1.4075	ns	0.886725	0.493139
IP-10	Age	Anagraphic	>70 over 50-59	1191.7	879.183	0.0355	1.35546	up	1.44977	0.438788
IP-10	Age	Anagraphic	>70 over 60-69	1191.7	1156.92	0.4813	1.03006	ns	0.317584	0.042732
IP-10	Age	Anagraphic	60-69 over 50-59	1156.92	879.183	0.0184	1.31591	up	1.73518	0.396056
IP-10	BMI	Anagraphic	OW over NW	1017.09	1093.76	0.366	0.929902	ns	0.436519	-0.10485
IP-10	BMI	Anagraphic	OB over NW	1042.54	1093.76	0.395	0.953168	ns	0.403403	-0.0691974
IP-10	BMI	Anagraphic	OB over OW	1042.54	1017.09	0.4764	1.02502	ns	0.322028	0.0356525
IP-10	Physical Activity	Anagraphic	Physical Activity	974.83	1112.67	0.2932	0.87612	ns	0.532836	-0.190799
IP-10	Smoke	Anagraphic	Smoke	992.944	1065.15	0.9068	0.932214	ns	0.0424885	-0.101266
IP-10	Alcohol	Anagraphic	Alcohol	1004.96	1081.35	0.5821	0.929357	ns	0.235002	-0.105696
IP-10	Sleep Time	Anagraphic	High over Low	1018.73	1136.16	0.6265	0.896643	ns	0.203079	-0.157394
IP-10	Sleep Quality	Anagraphic	Mid over Low	1182.46	964.825	0.0518	1.22557	ns	1.28567	0.293453
IP-10	Sleep Quality	Anagraphic	High over Low	1026.66	964.825	0.1641	1.06409	ns	0.784891	0.0896245
IP-10	Sleep Quality	Anagraphic	High over Mid	1026.66	1182.46	0.2293	0.868243	ns	0.639596	-0.203828
IP-10	Metastasis	Clinical	Metastasis	1198.83	1002.03	0.1368	1.1964	ns	0.863914	0.258695
IP-10	Therapy	Clinical	Therapy	941.065	1083.43	0.5028	0.868599	ns	0.298605	-0.203238
IP-10	METS	Clinical	METS	1145.79	1036.1	0.4465	1.10587	ns	0.350179	0.145178
IP-10	T2D	Clinical	T2D	1193.03	1013.32	0.1559	1.17735	ns	0.807154	0.23554
IP-10	CVD	Clinical	CVD	1101.37	1001.16	0.244	1.1001	ns	0.61261	0.137635
IP-10	NAFLD	Clinical	NAFLD	1066.31	1044.45	0.6228	1.02093	ns	0.205651	0.0298848
IP-10	Hyperlipaemia	Clinical	Hyperlipaemia	1056.19	1045.02	0.9761	1.01069	ns	0.0105057	0.015343
IP-10	Anemia	Clinical	Anemia	938.2	1053.89	0.8237	0.890226	ns	0.0842309	-0.167757
IP-10	Cereals	Dietary	Mid over Low	990.445	1220.4	0.2747	0.811575	ns	0.561141	-0.301203
IP-10	Cereals	Dietary	High over Low	988.879	1220.4	0.1352	0.810292	ns	0.869023	-0.303486
IP-10	Cereals	Dietary	High over Mid	988.879	990.445	0.4389	0.998419	ns	0.357634	-0.00228286
IP-10	Milk	Dietary	Mid over Low	1073.25	981.815	0.3644	1.09313	ns	0.438422	0.128467
IP-10	Milk	Dietary	High over Low	1084.23	981.815	0.1843	1.10431	ns	0.734475	0.143148
IP-10	Milk	Dietary	High over Mid	1084.23	1073.25	0.3448	1.01023	ns	0.462433	0.0146806
IP-10	Seafood	Dietary	Mid over Low	967.845	1276.3	0.0894	0.758323	ns	1.04866	-0.399116
IP-10	Seafood	Dietary	High over Low	1192.52	1276.3	0.2563	0.934362	ns	0.591251	-0.0979458
IP-10	Seafood	Dietary	High over Mid	1192.52	967.845	0.1082	1.23214	ns	0.965773	0.301171
IP-10	Crustaceans	Dietary	High over Low	810.394	1124.69	0.05211	0.720546	ns	1.28308	-0.472837
IP-10	Meat	Dietary	Mid over Low	1067.73	1270.76	0.1393	0.840228	ns	0.856049	-0.251146
IP-10	Meat	Dietary	High over Low	723.911	1270.76	0.0077	0.569669	down	2.11351	-0.811805
IP-10	Meat	Dietary	High over Mid	723.911	1067.73	0.0253	0.677993	down	1.59688	-0.560658
IP-10	Poultry	Dietary	Mid over Low	1035.35	1470.13	0.0561	0.704254	ns	1.25104	-0.505832
IP-10	Poultry	Dietary	High over Low	887.536	1470.13	0.0646	0.603713	ns	1.18977	-0.728066
IP-10	Poultry	Dietary	High over Mid	887.536	1035.35	0.2408	0.857237	ns	0.618344	-0.222234
IP-10	Processed Meat	Dietary	Mid over Low	984.729	1136.5	0.1981	0.866456	ns	0.703116	-0.206802
IP-10	Processed Meat	Dietary	High over Low	1185.49	1136.5	0.4928	1.04311	ns	0.307329	0.0608869
IP-10	Processed Meat	Dietary	High over Mid	1185.49	984.729	0.2518	1.20388	ns	0.598944	0.267689
IP-10	Vegetables	Dietary	Mid over Low	1049.95	1150.32	0.1933	0.912748	ns	0.713768	-0.131712
IP-10	Vegetables	Dietary	High over Low	1006.69	1150.32	0.1691	0.875139	ns	0.771856	-0.192415
IP-10	Vegetables	Dietary	High over Mid	1006.69	1049.95	0.4859	0.958796	ns	0.313453	-0.0607038
IP-10	Fruits	Dietary	Mid over Low	1063.23	1103.98	0.4452	0.96309	ns	0.351445	-0.0542576
IP-10	Fruits	Dietary	High over Low	1029.08	1103.98	0.363	0.932156	ns	0.440093	-0.101357
IP-10	Fruits	Dietary	High over Mid	1029.08	1063.23	0.2768	0.96788	ns	0.557834	-0.0470998
IP-10	Cakes	Dietary	Mid over Low	1258.26	1330.1	0.4549	0.945982	ns	0.342084	-0.0801147
IP-10	Cakes	Dietary	High over Low	977.419	1330.1	0.0311	0.734844	down	1.50724	-0.44449
IP-10	Cakes	Dietary	High over Mid	977.419	1258.26	0.093	0.776805	ns	1.03152	-0.364375
IP-10	Pizza	Dietary	Mid over Low	1178.08	1223.22	0.4531	0.963102	ns	0.343806	-0.0542391
IP-10	Pizza	Dietary	High over Low	897.367	1223.22	0.0065	0.733612	down	2.18709	-0.446912
IP-10	Pizza	Dietary	High over Mid	897.367	1178.08	0.0789	0.761717	ns	1.10292	-0.392673
IP-10	Beverages	Dietary	Mid over Low	939.302	1057.14	0.3452	0.888528	ns	0.461929	-0.170511
IP-10	Beverages	Dietary	High over Low	1067.58	1057.14	0.4424	1.00987	ns	0.354185	0.0141669
IP-10	Beverages	Dietary	High over Mid	1067.58	939.302	0.3708	1.13656	ns	0.43086	0.184678
PDGF	Sex	Anagraphic	Males over Females	2283.34	1905.58	0.2363	1.19824	ns	0.626536	0.260914
PDGF	Age	Anagraphic	>70 over <50	2506.47	2681.06	0.4453	0.934881	ns	0.351347	-0.0971448
PDGF	Age	Anagraphic	50-59 over <50	2141.68	2681.06	0.1771	0.798817	ns	0.751781	-0.324063
PDGF	Age	Anagraphic	60-69 over <50	1768.37	2681.06	0.1096	0.659578	ns	0.960189	-0.600384
PDGF	Age	Anagraphic	>70 over 50-59	2506.47	2141.68	0.1214	1.17033	ns	0.915781	0.226918
PDGF	Age	Anagraphic	>70 over 60-69	2506.47	1768.37	0.0576	1.41739	ns	1.23958	0.503239
PDGF	Age	Anagraphic	60-69 over 50-59	1768.37	2141.68	0.3284	0.825694	ns	0.483597	-0.276322
PDGF	BMI	Anagraphic	OW over NW	2525.95	1679.19	0.184	1.50427	ns	0.735182	0.589066
PDGF	BMI	Anagraphic	OB over NW	2088.43	1679.19	0.1469	1.24372	ns	0.832978	0.314657
PDGF	BMI	Anagraphic	OB over OW	2088.43	2525.95	0.1632	0.826789	ns	0.78728	-0.274409
PDGF	Physical Activity	Anagraphic	Physical Activity	2163.11	2103.08	0.9196	1.02855	ns	0.036401	0.0406087
PDGF	Smoke	Anagraphic	Smoke	1798.76	2230.39	0.2633	0.806477	ns	0.579549	-0.310295
PDGF	Alcohol	Anagraphic	Alcohol	2201.14	2074.99	0.8322	1.06079	ns	0.0797723	0.0851425
PDGF	Sleep Time	Anagraphic	High over Low	2069.14	2298.13	0.8285	0.900357	ns	0.0817075	-0.151431
PDGF	Sleep Quality	Anagraphic	Mid over Low	2246.99	1909.87	0.1778	1.17651	ns	0.750068	0.234519
PDGF	Sleep Quality	Anagraphic	High over Low	2266.08	1909.87	0.0765	1.18651	ns	1.11634	0.246723
PDGF	Sleep Quality	Anagraphic	High over Mid	2266.08	2246.99	0.3473	1.00849	ns	0.459295	0.0122038
PDGF	Metastasis	Clinical	Metastasis	1855.07	2213.5	0.4472	0.838069	ns	0.349498	-0.254859
PDGF	Therapy	Clinical	Therapy	1775.62	2237.34	0.1312	0.79363	ns	0.882066	-0.333462
PDGF	METS	Clinical	METS	2510.63	2081.24	0.3373	1.20631	ns	0.471984	0.270603
PDGF	T2D	Clinical	T2D	2093.77	2140.72	0.9643	0.978071	ns	0.0157878	-0.031989
PDGF	CVD	Clinical	CVD	2219.12	2048.99	0.7695	1.08303	ns	0.113791	0.115075
PDGF	NAFLD	Clinical	NAFLD	2566.66	2000.02	0.5359	1.28332	ns	0.270916	0.359876
PDGF	Hyperlipaemia	Clinical	Hyperlipaemia	1828.28	2304.96	0.1996	0.793193	ns	0.699839	-0.334256
PDGF	Anemia	Clinical	Anemia	1524.62	2155.03	0.5842	0.707469	ns	0.233438	-0.49926
PDGF	Cereals	Dietary	Mid over Low	2844.57	2000.35	0.0712	1.42203	ns	1.14752	0.507953
PDGF	Cereals	Dietary	High over Low	2052.39	2000.35	0.4421	1.02601	ns	0.354479	0.037051
PDGF	Cereals	Dietary	High over Mid	2052.39	2844.57	0.082	0.721513	ns	1.08619	-0.470902
PDGF	Milk	Dietary	Mid over Low	1986.98	2318.03	0.1285	0.857185	ns	0.891097	-0.222322
PDGF	Milk	Dietary	High over Low	2070.87	2318.03	0.2956	0.893372	ns	0.529296	-0.162667
PDGF	Milk	Dietary	High over Mid	2070.87	1986.98	0.2208	1.04222	ns	0.656001	0.0596554
PDGF	Seafood	Dietary	Mid over Low	2290.43	1623.13	0.1936	1.41112	ns	0.713095	0.496839
PDGF	Seafood	Dietary	High over Low	1870.45	1623.13	0.4038	1.15237	ns	0.393834	0.204608
PDGF	Seafood	Dietary	High over Mid	1870.45	2290.43	0.1183	0.816639	ns	0.927015	-0.29223
PDGF	Crustaceans	Dietary	High over Low	1926.09	2192.2	0.228	0.878613	ns	0.642065	-0.1867
PDGF	Meat	Dietary	Mid over Low	2134.39	2542.95	0.1052	0.839334	ns	0.977984	-0.252684
PDGF	Meat	Dietary	High over Low	1600.29	2542.95	0.0684	0.629304	ns	1.16494	-0.668172
PDGF	Meat	Dietary	High over Mid	1600.29	2134.39	0.1961	0.749766	ns	0.707522	-0.415488
PDGF	Poultry	Dietary	Mid over Low	2151.16	2307.91	0.1915	0.93208	ns	0.717831	-0.101475
PDGF	Poultry	Dietary	High over Low	1983.6	2307.91	0.1581	0.859477	ns	0.801068	-0.218469
PDGF	Poultry	Dietary	High over Mid	1983.6	2151.16	0.3592	0.922107	ns	0.444664	-0.116994
PDGF	Processed Meat	Dietary	Mid over Low	2099.31	2439.66	0.1889	0.860492	ns	0.723768	-0.216766
PDGF	Processed Meat	Dietary	High over Low	1701.08	2439.66	0.0702	0.69726	ns	1.15366	-0.52023
PDGF	Processed Meat	Dietary	High over Mid	1701.08	2099.31	0.1683	0.810304	ns	0.773916	-0.303465
PDGF	Vegetables	Dietary	Mid over Low	2150.97	2373.14	0.2682	0.906384	ns	0.571541	-0.141806
PDGF	Vegetables	Dietary	High over Low	2011.36	2373.14	0.2956	0.847554	ns	0.529296	-0.238623
PDGF	Vegetables	Dietary	High over Mid	2011.36	2150.97	0.4406	0.935094	ns	0.355956	-0.0968168
PDGF	Fruits	Dietary	Mid over Low	2021.56	2953.74	0.1436	0.684406	ns	0.842846	-0.547076
PDGF	Fruits	Dietary	High over Low	1934.15	2953.74	0.0876	0.654814	ns	1.0575	-0.610843
PDGF	Fruits	Dietary	High over Mid	1934.15	2021.56	0.4485	0.956763	ns	0.348238	-0.0637665
PDGF	Cakes	Dietary	Mid over Low	3081.69	2994.82	0.4839	1.02901	ns	0.315244	0.0412543
PDGF	Cakes	Dietary	High over Low	1862.89	2994.82	0.0861	0.622038	ns	1.065	-0.684926
PDGF	Cakes	Dietary	High over Mid	1862.89	3081.69	0.0936	0.604502	ns	1.02872	-0.726181
PDGF	Pizza	Dietary	Mid over Low	3835.95	2294.03	0.0522	1.67215	ns	1.28233	0.741703
PDGF	Pizza	Dietary	High over Low	1636.99	2294.03	0.0652	0.713587	ns	1.18575	-0.48684
PDGF	Pizza	Dietary	High over Mid	1636.99	3835.95	0.0595	0.426748	ns	1.22548	-1.22854
PDGF	Beverages	Dietary	Mid over Low	2391.89	2738.57	0.3435	0.873405	ns	0.464073	-0.195277
PDGF	Beverages	Dietary	High over Low	1765.97	2738.57	0.0546	0.64485	ns	1.26281	-0.632965
PDGF	Beverages	Dietary	High over Mid	1765.97	2391.89	0.34	0.738317	ns	0.468521	-0.437689
MIP-1α	Sex	Anagraphic	Males over Females	80.0304	27.2869	0.2598	2.93293	ns	0.585361	1.55234
MIP-1α	Age	Anagraphic	>70 over <50	45.6357	50.0075	0.322	0.912577	ns	0.492144	-0.131981
MIP-1α	Age	Anagraphic	50-59 over <50	90.3025	50.0075	0.1904	1.80578	ns	0.720333	0.852621
MIP-1α	Age	Anagraphic	60-69 over <50	48.1195	50.0075	0.46	0.962245	ns	0.337242	-0.0555237
MIP-1α	Age	Anagraphic	>70 over 50-59	45.6357	90.3025	0.0741	0.505365	ns	1.13018	-0.984603
MIP-1α	Age	Anagraphic	>70 over 60-69	45.6357	48.1195	0.298	0.948383	ns	0.525784	-0.0764576
MIP-1α	Age	Anagraphic	60-69 over 50-59	48.1195	90.3025	0.064	0.53287	ns	1.19382	-0.908145
MIP-1α	BMI	Anagraphic	OW over NW	60.5256	46.0407	0.4608	1.31461	ns	0.336488	0.394636
MIP-1α	BMI	Anagraphic	OB over NW	75.3667	46.0407	0.3907	1.63696	ns	0.408157	0.711017
MIP-1α	BMI	Anagraphic	OB over OW	75.3667	60.5256	0.3519	1.2452	ns	0.453581	0.316381
MIP-1α	Physical Activity	Anagraphic	Physical Activity	64.2767	55.5986	0.7627	1.15608	ns	0.117646	0.209247
MIP-1α	Smoke	Anagraphic	Smoke	98.2156	49.9818	0.01194	1.96503	up	1.923	0.974549
MIP-1α	Alcohol	Anagraphic	Alcohol	59.941	95.9343	0.6873	0.624813	ns	0.162854	-0.678505
MIP-1α	Sleep Time	Anagraphic	High over Low	51.5497	78.6492	0.3076	0.655438	ns	0.512014	-0.60947
MIP-1α	Sleep Quality	Anagraphic	Mid over Low	69.9892	54.7056	0.4181	1.27938	ns	0.37872	0.355443
MIP-1α	Sleep Quality	Anagraphic	High over Low	57.3014	54.7056	0.0972	1.04745	ns	1.01233	0.0668821
MIP-1α	Sleep Quality	Anagraphic	High over Mid	57.3014	69.9892	0.1571	0.818719	ns	0.803824	-0.288561
MIP-1α	Metastasis	Clinical	Metastasis	15.557	73.8066	0.8826	0.210781	ns	0.0542361	-2.24619
MIP-1α	Therapy	Clinical	Therapy	43.8075	66.3897	0.3729	0.659854	ns	0.428408	-0.599781
MIP-1α	METS	Clinical	METS	29.9567	64.9344	0.6925	0.461337	ns	0.15958	-1.11611
MIP-1α	T2D	Clinical	T2D	21.1678	70.5112	0.2902	0.300204	ns	0.537303	-1.73598
MIP-1α	CVD	Clinical	CVD	37.3254	84.811	0.2678	0.440102	ns	0.572189	-1.18409
MIP-1α	NAFLD	Clinical	NAFLD	69.5173	56.5384	0.6066	1.22956	ns	0.217098	0.298141
MIP-1α	Hyperlipaemia	Clinical	Hyperlipaemia	46.4981	68.2081	0.3785	0.68171	ns	0.421934	-0.55277
MIP-1α	Anemia	Clinical	Anemia	0	59.9376	1	0	ns	0	#NUM!
MIP-1α	Cereals	Dietary	Mid over Low	36.045	24.4458	0.43	1.47448	ns	0.366532	0.560211
MIP-1α	Cereals	Dietary	High over Low	79.9942	24.4458	0.3194	3.27231	ns	0.495665	1.71031
MIP-1α	Cereals	Dietary	High over Mid	79.9942	36.045	0.3104	2.21929	ns	0.508078	1.1501
MIP-1α	Milk	Dietary	Mid over Low	34.234	62.923	0.4205	0.544062	ns	0.376234	-0.878158
MIP-1α	Milk	Dietary	High over Low	70.2641	62.923	0.4899	1.11667	ns	0.309893	0.1592
MIP-1α	Milk	Dietary	High over Mid	70.2641	34.234	0.3973	2.05247	ns	0.400881	1.03736
MIP-1α	Seafood	Dietary	Mid over Low	55.1804	38.35	0.2159	1.43886	ns	0.665747	0.524929
MIP-1α	Seafood	Dietary	High over Low	76.7871	38.35	0.2465	2.00227	ns	0.608183	1.00164
MIP-1α	Seafood	Dietary	High over Mid	76.7871	55.1804	0.4298	1.39157	ns	0.366734	0.476709
MIP-1α	Crustaceans	Dietary	High over Low	118.876	41.5194	0.04953	2.86315	up	1.30513	1.5176
MIP-1α	Meat	Dietary	Mid over Low	77.0411	51.14	0.431	1.50647	ns	0.365523	0.591176
MIP-1α	Meat	Dietary	High over Low	40.2143	51.14	0.75	0.786357	ns	0.124939	-0.346744
MIP-1α	Meat	Dietary	High over Mid	40.2143	77.0411	0.2552	0.521985	ns	0.593119	-0.93792
MIP-1α	Poultry	Dietary	Mid over Low	50.9025	24.425	0.4426	2.08403	ns	0.353989	1.05938
MIP-1α	Poultry	Dietary	High over Low	99.441	24.425	0.3875	4.07128	ns	0.411728	2.02548
MIP-1α	Poultry	Dietary	High over Mid	99.441	50.9025	0.4014	1.95356	ns	0.396423	0.966104
MIP-1α	Processed Meat	Dietary	Mid over Low	74.8192	34.115	0.0667	2.19315	ns	1.17587	1.133
MIP-1α	Processed Meat	Dietary	High over Low	38.4883	34.115	0.4927	1.12819	ns	0.307417	0.174015
MIP-1α	Processed Meat	Dietary	High over Mid	38.4883	74.8192	0.0686	0.514418	ns	1.16368	-0.958988
MIP-1α	Vegetables	Dietary	Mid over Low	83.19	73.6043	0.2309	1.13023	ns	0.636576	0.17662
MIP-1α	Vegetables	Dietary	High over Low	39.8805	73.6043	0.4522	0.541823	ns	0.344669	-0.884107
MIP-1α	Vegetables	Dietary	High over Mid	39.8805	83.19	0.1273	0.47939	ns	0.895172	-1.06073
MIP-1α	Fruits	Dietary	Mid over Low	17.6642	162.36	0.0047	0.108796	down	2.3279	-3.2003
MIP-1α	Fruits	Dietary	High over Low	45.7514	162.36	0.0013	0.28179	down	2.88606	-1.82731
MIP-1α	Fruits	Dietary	High over Mid	45.7514	17.6642	0.4391	2.59007	ns	0.357437	1.37299
MIP-1α	Cakes	Dietary	Mid over Low	14.2375	95.166	0.4016	0.149607	ns	0.396206	-2.74075
MIP-1α	Cakes	Dietary	High over Low	60.1394	95.166	0.3245	0.631942	ns	0.488785	-0.662136
MIP-1α	Cakes	Dietary	High over Mid	60.1394	14.2375	0.4614	4.22401	ns	0.335922	2.07861
MIP-1α	Pizza	Dietary	Mid over Low	53.755	64.6581	0.4541	0.831373	ns	0.342848	-0.266433
MIP-1α	Pizza	Dietary	High over Low	58.016	64.6581	0.4994	0.897273	ns	0.301551	-0.156381
MIP-1α	Pizza	Dietary	High over Mid	58.016	53.755	0.4524	1.07927	ns	0.344477	0.110052
MIP-1α	Beverages	Dietary	Mid over Low	79.5867	51.6118	0.3409	1.54202	ns	0.467373	0.624825
MIP-1α	Beverages	Dietary	High over Low	58.8852	51.6118	0.321	1.14092	ns	0.493495	0.190204
MIP-1α	Beverages	Dietary	High over Mid	58.8852	79.5867	0.2039	0.739888	ns	0.690583	-0.434622
MIP-1β	Sex	Anagraphic	Males over Females	384.35	356.156	0.685	1.07916	ns	0.164309	0.109909
MIP-1β	Age	Anagraphic	>70 over <50	363.261	338.548	0.4778	1.073	ns	0.320754	0.10165
MIP-1β	Age	Anagraphic	50-59 over <50	416.404	338.548	0.319	1.22997	ns	0.496209	0.298626
MIP-1β	Age	Anagraphic	60-69 over <50	356.292	338.548	0.4319	1.05241	ns	0.364617	0.0737002
MIP-1β	Age	Anagraphic	>70 over 50-59	363.261	416.404	0.3093	0.872377	ns	0.50962	-0.196977
MIP-1β	Age	Anagraphic	>70 over 60-69	363.261	356.292	0.385	1.01956	ns	0.414539	0.0279496
MIP-1β	Age	Anagraphic	60-69 over 50-59	356.292	416.404	0.1604	0.855639	ns	0.794796	-0.224926
MIP-1β	BMI	Anagraphic	OW over NW	355.757	336.359	0.4188	1.05767	ns	0.377993	0.0808916
MIP-1β	BMI	Anagraphic	OB over NW	438.523	336.359	0.2326	1.30374	ns	0.63339	0.382653
MIP-1β	BMI	Anagraphic	OB over OW	438.523	355.757	0.2892	1.23265	ns	0.538802	0.301762
MIP-1β	Physical Activity	Anagraphic	Physical Activity	352.618	393.259	0.5837	0.896655	ns	0.23381	-0.157375
MIP-1β	Smoke	Anagraphic	Smoke	455.439	347.157	0.2478	1.31191	ns	0.605899	0.39167
MIP-1β	Alcohol	Anagraphic	Alcohol	326.289	415.347	0.4171	0.785582	ns	0.37976	-0.348166
MIP-1β	Sleep Time	Anagraphic	High over Low	345.457	434.242	0.09187	0.79554	ns	1.03683	-0.329993
MIP-1β	Sleep Quality	Anagraphic	Mid over Low	443.056	336.566	0.2442	1.3164	ns	0.612254	0.3966
MIP-1β	Sleep Quality	Anagraphic	High over Low	346.799	336.566	0.1733	1.03041	ns	0.761201	0.0432115
MIP-1β	Sleep Quality	Anagraphic	High over Mid	346.799	443.056	0.056	0.782743	ns	1.25181	-0.353389
MIP-1β	Metastasis	Clinical	Metastasis	310.007	392.604	0.5314	0.789617	ns	0.274578	-0.340776
MIP-1β	Therapy	Clinical	Therapy	320.457	393.931	0.2293	0.813484	ns	0.639596	-0.297814
MIP-1β	METS	Clinical	METS	352.745	376.304	0.7128	0.937394	ns	0.147032	-0.0932726
MIP-1β	T2D	Clinical	T2D	375.497	372.139	0.8275	1.00902	ns	0.082232	0.0129606
MIP-1β	CVD	Clinical	CVD	349.248	398.998	0.6447	0.875314	ns	0.190642	-0.192127
MIP-1β	NAFLD	Clinical	NAFLD	369.238	374.095	0.7825	0.987017	ns	0.106516	-0.0188525
MIP-1β	Hyperlipaemia	Clinical	Hyperlipaemia	333.028	395.111	0.5161	0.842873	ns	0.287266	-0.246613
MIP-1β	Anemia	Clinical	Anemia	854.38	361.196	0.1429	2.36542	ns	0.844968	1.2421
MIP-1β	Cereals	Dietary	Mid over Low	422.722	329.623	0.313	1.28244	ns	0.504456	0.358894
MIP-1β	Cereals	Dietary	High over Low	383.773	329.623	0.3918	1.16428	ns	0.406936	0.219439
MIP-1β	Cereals	Dietary	High over Mid	383.773	422.722	0.3697	0.907862	ns	0.432151	-0.139455
MIP-1β	Milk	Dietary	Mid over Low	302.549	468.178	0.066	0.646226	ns	1.18046	-0.629889
MIP-1β	Milk	Dietary	High over Low	356.57	468.178	0.0548	0.761611	ns	1.26122	-0.392874
MIP-1β	Milk	Dietary	High over Mid	356.57	302.549	0.4686	1.17855	ns	0.329198	0.237014
MIP-1β	Seafood	Dietary	Mid over Low	413.779	249.02	0.1441	1.66163	ns	0.841336	0.732598
MIP-1β	Seafood	Dietary	High over Low	298.297	249.02	0.3347	1.19788	ns	0.475344	0.260486
MIP-1β	Seafood	Dietary	High over Mid	298.297	413.779	0.0955	0.720908	ns	1.02	-0.472112
MIP-1β	Crustaceans	Dietary	High over Low	439.182	352.237	0.2729	1.24684	ns	0.563996	0.318272
MIP-1β	Meat	Dietary	Mid over Low	290.761	201.161	0.052	1.44541	ns	1.284	0.531482
MIP-1β	Meat	Dietary	High over Low	436.427	201.161	0.0993	2.16954	ns	1.00305	1.11739
MIP-1β	Meat	Dietary	High over Mid	436.427	290.761	0.063	1.50098	ns	1.20066	0.585904
MIP-1β	Poultry	Dietary	Mid over Low	377.428	342.33	0.4716	1.10253	ns	0.326426	0.140812
MIP-1β	Poultry	Dietary	High over Low	372.077	342.33	0.3338	1.08689	ns	0.476514	0.120212
MIP-1β	Poultry	Dietary	High over Mid	372.077	377.428	0.282	0.985823	ns	0.549751	-0.0205999
MIP-1β	Processed Meat	Dietary	Mid over Low	413.311	315.612	0.0601	1.30955	ns	1.22113	0.389075
MIP-1β	Processed Meat	Dietary	High over Low	293.535	315.612	0.4958	0.93005	ns	0.304693	-0.10462
MIP-1β	Processed Meat	Dietary	High over Mid	293.535	413.311	0.103	0.710204	ns	0.987163	-0.493695
MIP-1β	Vegetables	Dietary	Mid over Low	419.226	361.279	0.3299	1.1604	ns	0.481618	0.214618
MIP-1β	Vegetables	Dietary	High over Low	345.966	361.279	0.3478	0.957616	ns	0.45867	-0.0624807
MIP-1β	Vegetables	Dietary	High over Mid	345.966	419.226	0.1388	0.825249	ns	0.857611	-0.277098
MIP-1β	Fruits	Dietary	Mid over Low	325.18	548.899	0.026	0.592423	down	1.58503	-0.755301
MIP-1β	Fruits	Dietary	High over Low	344.303	548.899	0.0029	0.627261	down	2.5376	-0.672863
MIP-1β	Fruits	Dietary	High over Mid	344.303	325.18	0.226	1.05881	ns	0.645892	0.0824385
MIP-1β	Cakes	Dietary	Mid over Low	337.212	367.81	0.4656	0.916812	ns	0.331987	-0.125303
MIP-1β	Cakes	Dietary	High over Low	377.745	367.81	0.3643	1.02701	ns	0.438541	0.0384508
MIP-1β	Cakes	Dietary	High over Mid	377.745	337.212	0.3218	1.1202	ns	0.492414	0.163753
MIP-1β	Pizza	Dietary	Mid over Low	317.218	458.648	0.2676	0.691637	ns	0.572514	-0.531913
MIP-1β	Pizza	Dietary	High over Low	314.015	458.648	0.0733	0.684653	ns	1.1349	-0.546555
MIP-1β	Pizza	Dietary	High over Mid	314.015	317.218	0.2841	0.989903	ns	0.546529	-0.0146412
MIP-1β	Beverages	Dietary	Mid over Low	291.398	448.087	0.081	0.650315	ns	1.09151	-0.62079
MIP-1β	Beverages	Dietary	High over Low	353.175	448.087	0.248	0.788183	ns	0.605548	-0.343398
MIP-1β	Beverages	Dietary	High over Mid	353.175	291.398	0.1511	1.212	ns	0.820736	0.277391
TNF-α	Sex	Anagraphic	Males over Females	180.177	156.367	0.5908	1.15227	ns	0.22856	0.204474
TNF-α	Age	Anagraphic	>70 over <50	189.945	137.303	0.2172	1.38341	ns	0.66314	0.468224
TNF-α	Age	Anagraphic	50-59 over <50	194.491	137.303	0.1242	1.41652	ns	0.905878	0.502348
TNF-α	Age	Anagraphic	60-69 over <50	148.952	137.303	0.4433	1.08484	ns	0.353302	0.117486
TNF-α	Age	Anagraphic	>70 over 50-59	189.945	194.491	0.3235	0.976625	ns	0.490126	-0.0341239
TNF-α	Age	Anagraphic	>70 over 60-69	189.945	148.952	0.1628	1.27521	ns	0.788346	0.350738
TNF-α	Age	Anagraphic	60-69 over 50-59	148.952	194.491	0.0592	0.765853	ns	1.22768	-0.38486
TNF-α	BMI	Anagraphic	OW over NW	178.139	150.486	0.375	1.18375	ns	0.425969	0.243369
TNF-α	BMI	Anagraphic	OB over NW	180.311	150.486	0.2796	1.19819	ns	0.553463	0.260852
TNF-α	BMI	Anagraphic	OB over OW	180.311	178.139	0.3808	1.01219	ns	0.419303	0.0174824
TNF-α	Physical Activity	Anagraphic	Physical Activity	167.545	173.703	0.9506	0.964546	ns	0.0220022	-0.0520774
TNF-α	Smoke	Anagraphic	Smoke	204.041	159.656	0.07222	1.278	ns	1.14134	0.35389
TNF-α	Alcohol	Anagraphic	Alcohol	161.285	178.763	0.6049	0.902228	ns	0.218316	-0.148437
TNF-α	Sleep Time	Anagraphic	High over Low	163.625	189.941	0.4649	0.861453	ns	0.33264	-0.215156
TNF-α	Sleep Quality	Anagraphic	Mid over Low	176.136	168.055	0.3982	1.04809	ns	0.399899	0.0677596
TNF-α	Sleep Quality	Anagraphic	High over Low	168.962	168.055	0.3118	1.0054	ns	0.506124	0.00776706
TNF-α	Sleep Quality	Anagraphic	High over Mid	168.962	176.136	0.2302	0.959269	ns	0.637895	-0.0599926
TNF-α	Metastasis	Clinical	Metastasis	133.36	180.592	0.3039	0.738459	ns	0.517269	-0.437411
TNF-α	Therapy	Clinical	Therapy	148.966	178.014	0.8958	0.836819	ns	0.0477889	-0.257013
TNF-α	METS	Clinical	METS	127.442	176.94	0.1801	0.720256	ns	0.744486	-0.473419
TNF-α	T2D	Clinical	T2D	144.496	177.662	0.275	0.813321	ns	0.560667	-0.298104
TNF-α	CVD	Clinical	CVD	153.045	188.46	0.1349	0.812084	ns	0.869988	-0.300299
TNF-α	NAFLD	Clinical	NAFLD	195.857	162.384	0.4461	1.20614	ns	0.350568	0.270396
TNF-α	Hyperlipaemia	Clinical	Hyperlipaemia	146.822	182.717	0.2007	0.803551	ns	0.697453	-0.315539
TNF-α	Anemia	Clinical	Anemia	335.85	163.574	0.05144	2.0532	ns	1.2887	1.03787
TNF-α	Cereals	Dietary	Mid over Low	172.8	144.474	0.3583	1.19606	ns	0.445753	0.258291
TNF-α	Cereals	Dietary	High over Low	180.854	144.474	0.1467	1.25181	ns	0.83357	0.324014
TNF-α	Cereals	Dietary	High over Mid	180.854	172.8	0.3458	1.04661	ns	0.461175	0.0657223
TNF-α	Milk	Dietary	Mid over Low	139.599	206.631	0.1354	0.675594	ns	0.868381	-0.565771
TNF-α	Milk	Dietary	High over Low	157.983	206.631	0.0773	0.764567	ns	1.11182	-0.387284
TNF-α	Milk	Dietary	High over Mid	157.983	139.599	0.4954	1.1317	ns	0.305044	0.178486
TNF-α	Seafood	Dietary	Mid over Low	167.079	151.813	0.3483	1.10056	ns	0.458047	0.138233
TNF-α	Seafood	Dietary	High over Low	184.165	151.813	0.2959	1.2131	ns	0.528855	0.278698
TNF-α	Seafood	Dietary	High over Mid	184.165	167.079	0.3714	1.10226	ns	0.430158	0.140464
TNF-α	Crustaceans	Dietary	High over Low	215.232	155.926	0.0442	1.38035	up	1.35458	0.465031
TNF-α	Meat	Dietary	Mid over Low	180.128	175.464	0.2001	1.02658	ns	0.698753	0.0378474
TNF-α	Meat	Dietary	High over Low	129.704	175.464	0.2384	0.739205	ns	0.622694	-0.435954
TNF-α	Meat	Dietary	High over Mid	129.704	180.128	0.0526	0.720065	ns	1.27901	-0.473802
TNF-α	Poultry	Dietary	Mid over Low	169.012	161.056	0.418	1.0494	ns	0.378824	0.0695667
TNF-α	Poultry	Dietary	High over Low	181.342	161.056	0.461	1.12596	ns	0.336299	0.171151
TNF-α	Poultry	Dietary	High over Mid	181.342	169.012	0.3359	1.07295	ns	0.47379	0.101584
TNF-α	Processed Meat	Dietary	Mid over Low	175.743	135.775	0.09	1.29437	ns	1.04576	0.372249
TNF-α	Processed Meat	Dietary	High over Low	184.021	135.775	0.0248	1.35534	up	1.60555	0.438653
TNF-α	Processed Meat	Dietary	High over Mid	184.021	175.743	0.466	1.0471	ns	0.331614	0.066404
TNF-α	Vegetables	Dietary	Mid over Low	182.996	199.75	0.4872	0.916125	ns	0.312293	-0.126383
TNF-α	Vegetables	Dietary	High over Low	150.179	199.75	0.1275	0.751835	ns	0.89449	-0.411511
TNF-α	Vegetables	Dietary	High over Mid	150.179	182.996	0.1039	0.820669	ns	0.983384	-0.285128
TNF-α	Fruits	Dietary	Mid over Low	173.085	249.373	0.0181	0.694084	down	1.74232	-0.526818
TNF-α	Fruits	Dietary	High over Low	112.895	249.373	0.0005	0.452716	down	3.30103	-1.14332
TNF-α	Fruits	Dietary	High over Mid	112.895	173.085	0.0267	0.65225	down	1.57349	-0.616502
TNF-α	Cakes	Dietary	Mid over Low	117.1	235.995	0.0736	0.496197	ns	1.13312	-1.01102
TNF-α	Cakes	Dietary	High over Low	162.215	235.995	0.0913	0.687368	ns	1.03953	-0.540846
TNF-α	Cakes	Dietary	High over Mid	162.215	117.1	0.2442	1.38527	ns	0.612254	0.470169
TNF-α	Pizza	Dietary	Mid over Low	156.415	169.092	0.3366	0.92503	ns	0.472886	-0.112428
TNF-α	Pizza	Dietary	High over Low	175.322	169.092	0.3505	1.03685	ns	0.455312	0.0522036
TNF-α	Pizza	Dietary	High over Mid	175.322	156.415	0.2401	1.12088	ns	0.619608	0.164631
TNF-α	Beverages	Dietary	Mid over Low	180.983	153.343	0.4049	1.18025	ns	0.392652	0.239094
TNF-α	Beverages	Dietary	High over Low	174.749	153.343	0.1625	1.1396	ns	0.789147	0.188522
TNF-α	Beverages	Dietary	High over Mid	174.749	180.983	0.2915	0.965554	ns	0.535361	-0.0505717
CRP	Sex	Anagraphic	Males over Females	3.3336	2.83214	0.4962	1.17706	ns	0.304343	0.235187
CRP	Age	Anagraphic	>70 over <50	2.981	1.5225	0.1284	1.95796	ns	0.891435	0.969354
CRP	Age	Anagraphic	50-59 over <50	3.68167	1.5225	0.0832	2.41817	ns	1.07988	1.27392
CRP	Age	Anagraphic	60-69 over <50	3.30077	1.5225	0.0705	2.16799	ns	1.15181	1.11636
CRP	Age	Anagraphic	>70 over 50-59	2.981	3.68167	0.2053	0.809688	ns	0.687611	-0.304563
CRP	Age	Anagraphic	>70 over 60-69	2.981	3.30077	0.3424	0.903123	ns	0.465466	-0.147006
CRP	Age	Anagraphic	60-69 over 50-59	3.30077	3.68167	0.325	0.896542	ns	0.488117	-0.157557
CRP	BMI	Anagraphic	OW over NW	3.10062	2.62571	0.045	1.18087	up	1.34679	0.239849
CRP	BMI	Anagraphic	OB over NW	4.06889	2.62571	0.0105	1.54963	up	1.97881	0.631925
CRP	BMI	Anagraphic	OB over OW	4.06889	3.10062	0.0831	1.31228	ns	1.0804	0.392076
CRP	Physical Activity	Anagraphic	Physical Activity	3.50941	2.87864	0.5101	1.21912	ns	0.292345	0.285844
CRP	Smoke	Anagraphic	Smoke	3.78857	3.01469	0.2257	1.2567	ns	0.646468	0.329646
CRP	Alcohol	Anagraphic	Alcohol	3.29474	3.0195	0.9668	1.09115	ns	0.0146634	0.125854
CRP	Sleep Time	Anagraphic	High over Low	2.55185	4.5075	0.05417	0.566135	ns	1.26624	-0.820783
CRP	Sleep Quality	Anagraphic	Mid over Low	2.29	4.335	0.0891	0.528258	ns	1.05012	-0.920684
CRP	Sleep Quality	Anagraphic	High over Low	2.89933	4.335	0.0958	0.66882	ns	1.01863	-0.580311
CRP	Sleep Quality	Anagraphic	High over Mid	2.89933	2.29	0.1937	1.26608	ns	0.71287	0.340373
CRP	Metastasis	Clinical	Metastasis	2.68857	3.25531	0.9004	0.825902	ns	0.0455645	-0.275957
CRP	Therapy	Clinical	Therapy	4.12222	2.863	0.2032	1.43983	ns	0.692076	0.525895
CRP	METS	Clinical	METS	2.48	3.23057	0.7717	0.767666	ns	0.112551	-0.381449
CRP	T2D	Clinical	T2D	3.63429	3.04837	0.6286	1.19221	ns	0.201626	0.253634
CRP	CVD	Clinical	CVD	3.75579	2.5815	0.2354	1.45489	ns	0.628194	0.540906
CRP	NAFLD	Clinical	NAFLD	4.512	2.68517	0.185	1.68034	ns	0.732828	0.748753
CRP	Hyperlipaemia	Clinical	Hyperlipaemia	3.65231	2.90423	0.4705	1.25758	ns	0.32744	0.330652
CRP	Anemia	Clinical	Anemia	6.35	2.98081	0.08097	2.13029	ns	1.09168	1.09105
CRP	Cereals	Dietary	Mid over Low	2.352	2.3975	0.4893	0.981022	ns	0.310425	-0.0276428
CRP	Cereals	Dietary	High over Low	3.54039	2.3975	0.222	1.4767	ns	0.653647	0.562375
CRP	Cereals	Dietary	High over Mid	3.54039	2.352	0.2735	1.50527	ns	0.563043	0.590018
CRP	Milk	Dietary	Mid over Low	3.10556	3.53	0.4604	0.879761	ns	0.336865	-0.184817
CRP	Milk	Dietary	High over Low	2.92667	3.53	0.2051	0.829084	ns	0.688034	-0.27041
CRP	Milk	Dietary	High over Mid	2.92667	3.10556	0.1951	0.942397	ns	0.709743	-0.085593
CRP	Seafood	Dietary	Mid over Low	3.3772	1.41	0.0691	2.39518	ns	1.16052	1.26013
CRP	Seafood	Dietary	High over Low	2.97833	1.41	0.1717	2.11229	ns	0.76523	1.07881
CRP	Seafood	Dietary	High over Mid	2.97833	3.3772	0.1488	0.881894	ns	0.827397	-0.181323
CRP	Crustaceans	Dietary	High over Low	4.251	2.77517	0.12	1.5318	ns	0.920819	0.615225
CRP	Meat	Dietary	Mid over Low	3.08	3.44286	0.3391	0.894606	ns	0.469672	-0.160676
CRP	Meat	Dietary	High over Low	3.12714	3.44286	0.4441	0.908299	ns	0.352519	-0.138761
CRP	Meat	Dietary	High over Mid	3.12714	3.08	0.2774	1.01531	ns	0.556894	0.0219148
CRP	Poultry	Dietary	Mid over Low	3.12778	0.86	0.0591	3.63695	ns	1.22841	1.86273
CRP	Poultry	Dietary	High over Low	3.682	0.86	0.0632	4.2814	ns	1.19928	2.09808
CRP	Poultry	Dietary	High over Mid	3.682	3.12778	0.4581	1.17719	ns	0.33904	0.235352
CRP	Processed Meat	Dietary	Mid over Low	3.56042	2.14778	0.0539	1.65772	ns	1.26841	0.729201
CRP	Processed Meat	Dietary	High over Low	3.035	2.14778	0.3908	1.41309	ns	0.408045	0.498852
CRP	Processed Meat	Dietary	High over Mid	3.035	3.56042	0.1453	0.852428	ns	0.837734	-0.23035
CRP	Vegetables	Dietary	Mid over Low	2.62667	3.3325	0.2903	0.788197	ns	0.537153	-0.343372
CRP	Vegetables	Dietary	High over Low	3.41105	3.3325	0.3759	1.02357	ns	0.424928	0.0336123
CRP	Vegetables	Dietary	High over Mid	3.41105	2.62667	0.3736	1.29862	ns	0.427593	0.376984
CRP	Fruits	Dietary	Mid over Low	3.19875	3.1425	0.439	1.0179	ns	0.357535	0.0255955
CRP	Fruits	Dietary	High over Low	3.14174	3.1425	0.4718	0.999758	ns	0.326242	-0.000349411
CRP	Fruits	Dietary	High over Mid	3.14174	3.19875	0.4538	0.982177	ns	0.343136	-0.0259449
CRP	Cakes	Dietary	Mid over Low	3.20333	2.62	0.1945	1.22265	ns	0.71108	0.290007
CRP	Cakes	Dietary	High over Low	3.21563	2.62	0.2146	1.22734	ns	0.66837	0.295532
CRP	Cakes	Dietary	High over Mid	3.21563	3.20333	0.3465	1.00384	ns	0.460297	0.00552539
CRP	Pizza	Dietary	Mid over Low	3.465	2.80125	0.3991	1.23695	ns	0.398918	0.306785
CRP	Pizza	Dietary	High over Low	3.37529	2.80125	0.465	1.20492	ns	0.332547	0.268942
CRP	Pizza	Dietary	High over Mid	3.37529	3.465	0.3736	0.974111	ns	0.427593	-0.0378422
CRP	Beverages	Dietary	Mid over Low	3.138	3.1475	0.4056	0.996982	ns	0.391902	-0.00436103
CRP	Beverages	Dietary	High over Low	3.16045	3.1475	0.3224	1.00412	ns	0.491605	0.0059259
CRP	Beverages	Dietary	High over Mid	3.16045	3.138	0.4692	1.00716	ns	0.328642	0.0102869

## Sheet: PC
marker	factor	macrogroup	group	mean_1	mean_2	pval	foldchange	col_allgrey	-log10(pval)	log2(foldchange)
IL-10	Sex	Anagraphic	Males over Females	8.78333	0	1	1	ns	0	0
IL-10	Age	Anagraphic	>70 over <50	8.92286	0	1	1	ns	0	0
IL-10	Age	Anagraphic	50-59 over <50	7.58	0	1	1	ns	0	0
IL-10	Age	Anagraphic	60-69 over <50	8.705	0	1	1	ns	0	0
IL-10	Age	Anagraphic	>70 over 50-59	8.92286	7.58	0.0688	1.17716	ns	1.16241	0.235308
IL-10	Age	Anagraphic	>70 over 60-69	8.92286	8.705	0.4081	1.02503	ns	0.389233	0.0356614
IL-10	Age	Anagraphic	60-69 over 50-59	8.705	7.58	0.0986	1.14842	ns	1.00612	0.199646
IL-10	BMI	Anagraphic	OW over NW	9.27	8.33	0.0933	1.11285	ns	1.03012	0.154253
IL-10	BMI	Anagraphic	OB over NW	9.085	8.33	0.1085	1.09064	ns	0.96457	0.12517
IL-10	BMI	Anagraphic	OB over OW	9.085	9.27	0.3727	0.980043	ns	0.428641	-0.0290828
IL-10	Physical Activity	Anagraphic	Physical Activity	8.86857	8.556	0.7418	1.03653	ns	0.129713	0.0517652
IL-10	Smoke	Anagraphic	Smoke	8.14	9.0375	0.1964	0.900692	ns	0.706859	-0.150895
IL-10	Alcohol	Anagraphic	Alcohol	8.87	8.554	0.7418	1.03694	ns	0.129713	0.0523349
IL-10	Sleep Time	Anagraphic	High over Low	8.783	8.515	1	1.03147	ns	0	0.0447073
IL-10	Sleep Quality	Anagraphic	Mid over Low	8.895	8.64167	0.4771	1.02932	ns	0.321391	0.041685
IL-10	Sleep Quality	Anagraphic	High over Low	8.805	8.64167	0.4422	1.0189	ns	0.354381	0.0270134
IL-10	Sleep Quality	Anagraphic	High over Mid	8.805	8.895	0.4355	0.989882	ns	0.361012	-0.0146716
IL-10	Metastasis	Clinical	Metastasis	0	8.73833	1	1	ns	0	0
IL-10	Therapy	Clinical	Therapy	0	8.738	1	1	ns	0	0
IL-10	METS	Clinical	METS	9.58667	8.45556	0.07481	1.13377	ns	1.12604	0.18113
IL-10	T2D	Clinical	T2D	9.08333	8.62333	0.3484	1.05334	ns	0.457922	0.0749762
IL-10	CVD	Clinical	CVD	8.933	7.765	0.1022	1.15042	ns	0.990549	0.202159
IL-10	NAFLD	Clinical	NAFLD	9.96667	8.32889	0.02442	1.19664	up	1.61225	0.258987
IL-10	Hyperlipaemia	Clinical	Hyperlipaemia	8.65286	8.858	0.8048	0.976841	ns	0.094312	-0.0338044
IL-10	Anemia	Clinical	Anemia	8.7	8.74182	0.8832	0.995216	ns	0.0539409	-0.00691794
IL-10	Cereals	Dietary	Mid over Low	8.8	10.03	0.1041	0.877368	ns	0.982549	-0.188746
IL-10	Cereals	Dietary	High over Low	8.26667	10.03	0.0135	0.824194	down	1.86967	-0.278944
IL-10	Cereals	Dietary	High over Mid	8.26667	8.8	0.134	0.939394	ns	0.872895	-0.0901978
IL-10	Milk	Dietary	Mid over Low	9.085	8.33	0.2789	1.09064	ns	0.554551	0.12517
IL-10	Milk	Dietary	High over Low	8.404	8.33	0.4693	1.00888	ns	0.328549	0.0127597
IL-10	Milk	Dietary	High over Mid	8.404	9.085	0.1181	0.925041	ns	0.92775	-0.11241
IL-10	Seafood	Dietary	Mid over Low	8.77545	8.33	0.3844	1.05348	ns	0.415217	0.0751574
IL-10	Seafood	Dietary	High over Low	0	8.33	1	1	ns	0	0
IL-10	Seafood	Dietary	High over Mid	0	8.77545	1	1	ns	0	0
IL-10	Crustaceans	Dietary	High over Low	8.14	8.858	0.4457	0.918943	ns	0.350957	-0.121952
IL-10	Meat	Dietary	Mid over Low	8.82	8.33	0.3315	1.05882	ns	0.479516	0.0824622
IL-10	Meat	Dietary	High over Low	0	8.33	1	1	ns	0	0
IL-10	Meat	Dietary	High over Mid	0	8.82	1	1	ns	0	0
IL-10	Poultry	Dietary	Mid over Low	8.91667	8.515	0.4208	1.04717	ns	0.375924	0.066498
IL-10	Poultry	Dietary	High over Low	7.58	8.515	0.1254	0.890194	ns	0.901702	-0.167809
IL-10	Poultry	Dietary	High over Mid	7.58	8.91667	0.0691	0.850093	ns	1.16052	-0.234307
IL-10	Processed Meat	Dietary	Mid over Low	8.932	8.71	0.3548	1.02549	ns	0.450016	0.0363105
IL-10	Processed Meat	Dietary	High over Low	8.5175	8.71	0.3971	0.977899	ns	0.4011	-0.0322427
IL-10	Processed Meat	Dietary	High over Mid	8.5175	8.932	0.2412	0.953594	ns	0.617623	-0.0685532
IL-10	Vegetables	Dietary	Mid over Low	8.95667	8.95667	0.5	1	ns	0.30103	0
IL-10	Vegetables	Dietary	High over Low	8.52	8.95667	0.1766	0.951246	ns	0.753009	-0.072109
IL-10	Vegetables	Dietary	High over Mid	8.52	8.95667	0.1766	0.951246	ns	0.753009	-0.072109
IL-10	Fruits	Dietary	Mid over Low	9.31	9.085	0.3875	1.02477	ns	0.411728	0.0352947
IL-10	Fruits	Dietary	High over Low	8.028	9.085	0.0977	0.883654	ns	1.01011	-0.178446
IL-10	Fruits	Dietary	High over Mid	8.028	9.31	0.0813	0.862299	ns	1.08991	-0.213741
IL-10	Cakes	Dietary	Mid over Low	9.08333	0	1	1	ns	0	0
IL-10	Cakes	Dietary	High over Low	8.62333	0	1	1	ns	0	0
IL-10	Cakes	Dietary	High over Mid	8.62333	9.08333	0.1512	0.949358	ns	0.820448	-0.0749762
IL-10	Pizza	Dietary	Mid over Low	8.9	8.70571	0.4651	1.02232	ns	0.332454	0.0318427
IL-10	Pizza	Dietary	High over Low	8.70667	8.70571	0.4729	1.00011	ns	0.325231	0.000157921
IL-10	Pizza	Dietary	High over Mid	8.70667	8.9	0.4489	0.978277	ns	0.34785	-0.0316848
IL-10	Beverages	Dietary	Mid over Low	0	8.704	1	1	ns	0	0
IL-10	Beverages	Dietary	High over Low	8.76286	8.704	0.4024	1.00676	ns	0.395342	0.00972276
IL-10	Beverages	Dietary	High over Mid	8.76286	0	1	1	ns	0	0
IL-12	Sex	Anagraphic	Males over Females	11.5318	0	1	1	ns	0	0
IL-12	Age	Anagraphic	>70 over <50	11.8367	0	1	1	ns	0	0
IL-12	Age	Anagraphic	50-59 over <50	9.71	0	1	1	ns	0	0
IL-12	Age	Anagraphic	60-69 over <50	11.53	0	1	1	ns	0	0
IL-12	Age	Anagraphic	>70 over 50-59	11.8367	9.71	0.0429	1.21902	up	1.36754	0.28572
IL-12	Age	Anagraphic	>70 over 60-69	11.8367	11.53	0.2746	1.0266	ns	0.561299	0.0378708
IL-12	Age	Anagraphic	60-69 over 50-59	11.53	9.71	0.0944	1.18744	ns	1.02503	0.247849
IL-12	BMI	Anagraphic	OW over NW	11.92	11.482	0.1221	1.03815	ns	0.913284	0.0540103
IL-12	BMI	Anagraphic	OB over NW	11.4	11.482	0.3391	0.992858	ns	0.469672	-0.0103401
IL-12	BMI	Anagraphic	OB over OW	11.4	11.92	0.2108	0.956376	ns	0.676129	-0.0643504
IL-12	Physical Activity	Anagraphic	Physical Activity	11.83	11.01	0.1209	1.07448	ns	0.917574	0.103636
IL-12	Smoke	Anagraphic	Smoke	11.925	11.3071	1	1.05464	ns	0	0.0767552
IL-12	Alcohol	Anagraphic	Alcohol	11.27	11.846	0.8514	0.951376	ns	0.0698664	-0.0719125
IL-12	Sleep Time	Anagraphic	High over Low	11.59	11.27	0.5455	1.02839	ns	0.263205	0.0403931
IL-12	Sleep Quality	Anagraphic	Mid over Low	13.1	11.478	0.0593	1.14131	ns	1.22695	0.190696
IL-12	Sleep Quality	Anagraphic	High over Low	10.815	11.478	0.3223	0.942237	ns	0.49174	-0.0858376
IL-12	Sleep Quality	Anagraphic	High over Mid	10.815	13.1	0.08	0.825573	ns	1.09691	-0.276533
IL-12	Metastasis	Clinical	Metastasis	0	11.5318	1	1	ns	0	0
IL-12	Therapy	Clinical	Therapy	0	11.5318	1	1	ns	0	0
IL-12	METS	Clinical	METS	11.8767	11.4025	0.2089	1.04158	ns	0.680062	0.0587802
IL-12	T2D	Clinical	T2D	11.79	11.435	0.4636	1.03105	ns	0.333857	0.0441074
IL-12	CVD	Clinical	CVD	11.4722	11.8	1	0.972222	ns	0	-0.0406423
IL-12	NAFLD	Clinical	NAFLD	11.8767	11.4025	0.2089	1.04158	ns	0.680062	0.0587802
IL-12	Hyperlipaemia	Clinical	Hyperlipaemia	11.4557	11.665	1	0.982058	ns	0	-0.0261194
IL-12	Anemia	Clinical	Anemia	12.31	11.454	0.3304	1.07473	ns	0.48096	0.103979
IL-12	Cereals	Dietary	Mid over Low	11.27	11.66	0.1547	0.966552	ns	0.81051	-0.0490803
IL-12	Cereals	Dietary	High over Low	11.62	11.66	0.3179	0.996569	ns	0.497709	-0.00495772
IL-12	Cereals	Dietary	High over Mid	11.62	11.27	0.222	1.03106	ns	0.653647	0.0441226
IL-12	Milk	Dietary	Mid over Low	11.322	11.27	0.3359	1.00461	ns	0.47379	0.00664131
IL-12	Milk	Dietary	High over Low	11.794	11.27	0.3056	1.0465	ns	0.514847	0.0655656
IL-12	Milk	Dietary	High over Mid	11.794	11.322	0.4417	1.04169	ns	0.354873	0.0589243
IL-12	Seafood	Dietary	Mid over Low	11.558	11.27	0.3132	1.02555	ns	0.504178	0.0364043
IL-12	Seafood	Dietary	High over Low	0	11.27	1	1	ns	0	0
IL-12	Seafood	Dietary	High over Mid	0	11.558	1	1	ns	0	0
IL-12	Crustaceans	Dietary	High over Low	11.27	11.59	0.5455	0.97239	ns	0.263205	-0.0403931
IL-12	Meat	Dietary	Mid over Low	11.59	11.27	0.2341	1.02839	ns	0.630599	0.0403931
IL-12	Meat	Dietary	High over Low	0	11.27	1	1	ns	0	0
IL-12	Meat	Dietary	High over Mid	0	11.59	1	1	ns	0	0
IL-12	Poultry	Dietary	Mid over Low	11.825	11.27	0.164	1.04925	ns	0.785156	0.0693527
IL-12	Poultry	Dietary	High over Low	9.71	11.27	0.1883	0.861579	ns	0.72515	-0.214944
IL-12	Poultry	Dietary	High over Mid	9.71	11.825	0.0701	0.821142	ns	1.15428	-0.284297
IL-12	Processed Meat	Dietary	Mid over Low	12.25	11.0967	0.0998	1.10393	ns	1.00087	0.142655
IL-12	Processed Meat	Dietary	High over Low	11.14	11.0967	0.4933	1.0039	ns	0.306889	0.00562243
IL-12	Processed Meat	Dietary	High over Mid	11.14	12.25	0.0858	0.909388	ns	1.06651	-0.137033
IL-12	Vegetables	Dietary	Mid over Low	11.27	11.79	0.1685	0.955895	ns	0.7734	-0.0650762
IL-12	Vegetables	Dietary	High over Low	11.49	11.79	0.2558	0.974555	ns	0.592099	-0.0371849
IL-12	Vegetables	Dietary	High over Mid	11.49	11.27	0.3067	1.01952	ns	0.513286	0.0278913
IL-12	Fruits	Dietary	Mid over Low	11.465	11.79	0.3605	0.972434	ns	0.443095	-0.0403274
IL-12	Fruits	Dietary	High over Low	11.482	11.79	0.3024	0.973876	ns	0.519418	-0.0381898
IL-12	Fruits	Dietary	High over Mid	11.482	11.465	0.4268	1.00148	ns	0.369776	0.00213761
IL-12	Cakes	Dietary	Mid over Low	11.79	0	1	1	ns	0	0
IL-12	Cakes	Dietary	High over Low	11.435	0	1	1	ns	0	0
IL-12	Cakes	Dietary	High over Mid	11.435	11.79	0.2011	0.96989	ns	0.696588	-0.0441074
IL-12	Pizza	Dietary	Mid over Low	10.75	11.3133	0.3761	0.950207	ns	0.424697	-0.073687
IL-12	Pizza	Dietary	High over Low	12.49	11.3133	0.0947	1.10401	ns	1.02365	0.14275
IL-12	Pizza	Dietary	High over Mid	12.49	10.75	0.097	1.16186	ns	1.01323	0.216437
IL-12	Beverages	Dietary	Mid over Low	0	11.53	1	1	ns	0	0
IL-12	Beverages	Dietary	High over Low	11.5333	11.53	0.5	1.00029	ns	0.30103	0.000416607
IL-12	Beverages	Dietary	High over Mid	11.5333	0	1	1	ns	0	0
Eotaxin	Sex	Anagraphic	Males over Females	198.697	0	1	1	ns	0	0
Eotaxin	Age	Anagraphic	>70 over <50	213.88	0	1	1	ns	0	0
Eotaxin	Age	Anagraphic	50-59 over <50	113.5	0	1	1	ns	0	0
Eotaxin	Age	Anagraphic	60-69 over <50	182.037	0	1	1	ns	0	0
Eotaxin	Age	Anagraphic	>70 over 50-59	213.88	113.5	0.3119	1.88441	ns	0.505985	0.914109
Eotaxin	Age	Anagraphic	>70 over 60-69	213.88	182.037	0.4177	1.17492	ns	0.379136	0.232566
Eotaxin	Age	Anagraphic	60-69 over 50-59	182.037	113.5	0.3632	1.60385	ns	0.439854	0.681543
Eotaxin	BMI	Anagraphic	OW over NW	139.52	159.004	0.4133	0.877461	ns	0.383735	-0.188594
Eotaxin	BMI	Anagraphic	OB over NW	264.73	159.004	0.0338	1.66492	up	1.47108	0.735456
Eotaxin	BMI	Anagraphic	OB over OW	264.73	139.52	0.0721	1.89743	ns	1.14206	0.92405
Eotaxin	Physical Activity	Anagraphic	Physical Activity	188.015	210.904	0.6126	0.891471	ns	0.212823	-0.165741
Eotaxin	Smoke	Anagraphic	Smoke	138.362	228.864	0.09923	0.60456	ns	1.00336	-0.726043
Eotaxin	Alcohol	Anagraphic	Alcohol	206.646	191.741	0.6126	1.07773	ns	0.212823	0.107998
Eotaxin	Sleep Time	Anagraphic	High over Low	196.944	202.202	0.953	0.973996	ns	0.0209071	-0.0380118
Eotaxin	Sleep Quality	Anagraphic	Mid over Low	217.397	188.02	0.3199	1.15624	ns	0.494986	0.209444
Eotaxin	Sleep Quality	Anagraphic	High over Low	206.025	188.02	0.2614	1.09576	ns	0.582694	0.131933
Eotaxin	Sleep Quality	Anagraphic	High over Mid	206.025	217.397	0.4611	0.947691	ns	0.336205	-0.0775106
Eotaxin	Metastasis	Clinical	Metastasis	0	198.697	1	1	ns	0	0
Eotaxin	Therapy	Clinical	Therapy	228.98	194.038	1	1.18008	ns	0	0.238885
Eotaxin	METS	Clinical	METS	292.55	184.258	0.3048	1.58772	ns	0.515985	0.666958
Eotaxin	T2D	Clinical	T2D	225.883	191.9	0.9451	1.17709	ns	0.0245222	0.235223
Eotaxin	CVD	Clinical	CVD	208.309	172.262	0.6608	1.20925	ns	0.17993	0.274117
Eotaxin	NAFLD	Clinical	NAFLD	227.62	191.466	0.7341	1.18883	ns	0.134245	0.249541
Eotaxin	Hyperlipaemia	Clinical	Hyperlipaemia	180.173	226.482	0.4559	0.795531	ns	0.34113	-0.330009
Eotaxin	Anemia	Clinical	Anemia	184.84	199.686	1	0.925651	ns	0	-0.111459
Eotaxin	Cereals	Dietary	Mid over Low	210.032	400.26	0.0786	0.524738	ns	1.10458	-0.93033
Eotaxin	Cereals	Dietary	High over Low	165	400.26	0.0854	0.412232	ns	1.06854	-1.27847
Eotaxin	Cereals	Dietary	High over Mid	165	210.032	0.3145	0.785596	ns	0.502379	-0.348141
Eotaxin	Milk	Dietary	Mid over Low	230.662	239.715	0.3921	0.962233	ns	0.406603	-0.0555417
Eotaxin	Milk	Dietary	High over Low	159.588	239.715	0.1695	0.665739	ns	0.77083	-0.586972
Eotaxin	Milk	Dietary	High over Mid	159.588	230.662	0.1645	0.691869	ns	0.783834	-0.53143
Eotaxin	Seafood	Dietary	Mid over Low	221.568	115.67	0.3535	1.91552	ns	0.451611	0.937737
Eotaxin	Seafood	Dietary	High over Low	102.98	115.67	0.2919	0.890291	ns	0.534766	-0.167651
Eotaxin	Seafood	Dietary	High over Mid	102.98	221.568	0.0822	0.464778	ns	1.08513	-1.10539
Eotaxin	Crustaceans	Dietary	High over Low	75.84	217.598	0.0591	0.348533	ns	1.22841	-1.52063
Eotaxin	Meat	Dietary	Mid over Low	208.792	170.935	0.2569	1.22147	ns	0.590236	0.288617
Eotaxin	Meat	Dietary	High over Low	0	170.935	1	1	ns	0	0
Eotaxin	Meat	Dietary	High over Mid	0	208.792	1	1	ns	0	0
Eotaxin	Poultry	Dietary	Mid over Low	218.037	240.31	0.2819	0.907316	ns	0.549905	-0.140324
Eotaxin	Poultry	Dietary	High over Low	106.487	240.31	0.0765	0.443122	ns	1.11634	-1.17422
Eotaxin	Poultry	Dietary	High over Mid	106.487	218.037	0.0964	0.488388	ns	1.01592	-1.0339
Eotaxin	Processed Meat	Dietary	Mid over Low	201.914	230.14	0.2183	0.877353	ns	0.660946	-0.188771
Eotaxin	Processed Meat	Dietary	High over Low	164.036	230.14	0.1289	0.712766	ns	0.889747	-0.488499
Eotaxin	Processed Meat	Dietary	High over Mid	164.036	201.914	0.3618	0.812405	ns	0.441531	-0.299728
Eotaxin	Vegetables	Dietary	Mid over Low	268.36	214.743	0.1899	1.24968	ns	0.721475	0.321557
Eotaxin	Vegetables	Dietary	High over Low	157.847	214.743	0.3101	0.735052	ns	0.508498	-0.444082
Eotaxin	Vegetables	Dietary	High over Mid	157.847	268.36	0.0502	0.588193	ns	1.2993	-0.765638
Eotaxin	Fruits	Dietary	Mid over Low	283.432	140.475	0.0864	2.01767	ns	1.06349	1.01269
Eotaxin	Fruits	Dietary	High over Low	160.292	140.475	0.3357	1.14107	ns	0.474049	0.190394
Eotaxin	Fruits	Dietary	High over Mid	160.292	283.432	0.079	0.565541	ns	1.10237	-0.822296
Eotaxin	Cakes	Dietary	Mid over Low	256.3	111.76	0.1357	2.29331	ns	0.86742	1.19743
Eotaxin	Cakes	Dietary	High over Low	184.349	111.76	0.3119	1.64951	ns	0.505985	0.722036
Eotaxin	Cakes	Dietary	High over Mid	184.349	256.3	0.1132	0.71927	ns	0.946154	-0.475394
Eotaxin	Pizza	Dietary	Mid over Low	256.88	216.57	0.3379	1.18613	ns	0.471212	0.246261
Eotaxin	Pizza	Dietary	High over Low	158.45	216.57	0.114	0.731634	ns	0.943095	-0.450806
Eotaxin	Pizza	Dietary	High over Mid	158.45	256.88	0.1089	0.616825	ns	0.962972	-0.697067
Eotaxin	Beverages	Dietary	Mid over Low	0	209.804	1	1	ns	0	0
Eotaxin	Beverages	Dietary	High over Low	193.143	209.804	0.4032	0.920588	ns	0.394479	-0.119373
Eotaxin	Beverages	Dietary	High over Mid	193.143	0	1	1	ns	0	0
GM-CSF	Sex	Anagraphic	Males over Females	7.64667	0	1	1	ns	0	0
GM-CSF	Age	Anagraphic	>70 over <50	8.15143	0	1	1	ns	0	0
GM-CSF	Age	Anagraphic	50-59 over <50	4.91	0	1	1	ns	0	0
GM-CSF	Age	Anagraphic	60-69 over <50	7.4475	0	1	1	ns	0	0
GM-CSF	Age	Anagraphic	>70 over 50-59	8.15143	4.91	0.0416	1.66017	up	1.38091	0.73133
GM-CSF	Age	Anagraphic	>70 over 60-69	8.15143	7.4475	0.4562	1.09452	ns	0.340845	0.130297
GM-CSF	Age	Anagraphic	60-69 over 50-59	7.4475	4.91	0.0367	1.5168	up	1.43533	0.601033
GM-CSF	BMI	Anagraphic	OW over NW	8.605	6.278	0.181	1.37066	ns	0.742321	0.45487
GM-CSF	BMI	Anagraphic	OB over NW	8.632	6.278	0.323	1.37496	ns	0.490797	0.45939
GM-CSF	BMI	Anagraphic	OB over OW	8.632	8.605	0.2424	1.00314	ns	0.615467	0.00451967
GM-CSF	Physical Activity	Anagraphic	Physical Activity	7.2	8.272	1	0.870406	ns	0	-0.200239
GM-CSF	Smoke	Anagraphic	Smoke	7.97	7.41571	0.6837	1.07474	ns	0.165134	0.103994
GM-CSF	Alcohol	Anagraphic	Alcohol	6.98	8.31333	0.2963	0.839615	ns	0.528268	-0.2522
GM-CSF	Sleep Time	Anagraphic	High over Low	6.98667	9.62667	0.1377	0.725762	ns	0.861066	-0.462432
GM-CSF	Sleep Quality	Anagraphic	Mid over Low	7.14	8.53167	0.3146	0.836882	ns	0.502241	-0.256904
GM-CSF	Sleep Quality	Anagraphic	High over Low	6.5725	8.53167	0.114	0.770365	ns	0.943095	-0.376385
GM-CSF	Sleep Quality	Anagraphic	High over Mid	6.5725	7.14	0.3293	0.920518	ns	0.482408	-0.119482
GM-CSF	Metastasis	Clinical	Metastasis	0	7.64667	1	1	ns	0	0
GM-CSF	Therapy	Clinical	Therapy	0	7.64667	1	1	ns	0	0
GM-CSF	METS	Clinical	METS	8.19667	7.46333	0.194	1.09826	ns	0.712198	0.135217
GM-CSF	T2D	Clinical	T2D	7.69	7.63222	0.9261	1.00757	ns	0.0333421	0.0108805
GM-CSF	CVD	Clinical	CVD	8.023	5.765	0.1313	1.39167	ns	0.881735	0.476821
GM-CSF	NAFLD	Clinical	NAFLD	7.6	7.66222	0.458	0.991879	ns	0.339135	-0.0117634
GM-CSF	Hyperlipaemia	Clinical	Hyperlipaemia	8.0425	6.855	0.6091	1.17323	ns	0.215311	0.230487
GM-CSF	Anemia	Clinical	Anemia	9.45	7.48273	0.2449	1.26291	ns	0.611011	0.33675
GM-CSF	Cereals	Dietary	Mid over Low	8.78	7.57	0.452	1.15984	ns	0.344862	0.213928
GM-CSF	Cereals	Dietary	High over Low	6.91667	7.57	0.1743	0.913694	ns	0.758703	-0.130216
GM-CSF	Cereals	Dietary	High over Mid	6.91667	8.78	0.1529	0.787775	ns	0.815593	-0.344144
GM-CSF	Milk	Dietary	Mid over Low	8.185	7	0.3901	1.16929	ns	0.408824	0.225627
GM-CSF	Milk	Dietary	High over Low	7.13	7	0.4899	1.01857	ns	0.309893	0.0265472
GM-CSF	Milk	Dietary	High over Mid	7.13	8.185	0.2933	0.871106	ns	0.532688	-0.19908
GM-CSF	Seafood	Dietary	Mid over Low	7.70545	7	0.4422	1.10078	ns	0.354381	0.138525
GM-CSF	Seafood	Dietary	High over Low	0	7	1	1	ns	0	0
GM-CSF	Seafood	Dietary	High over Mid	0	7.70545	1	1	ns	0	0
GM-CSF	Crustaceans	Dietary	High over Low	6.43	7.89	0.2357	0.814956	ns	0.62764	-0.295207
GM-CSF	Meat	Dietary	Mid over Low	7.852	6.62	0.166	1.1861	ns	0.779892	0.246229
GM-CSF	Meat	Dietary	High over Low	0	6.62	1	1	ns	0	0
GM-CSF	Meat	Dietary	High over Mid	0	7.852	1	1	ns	0	0
GM-CSF	Poultry	Dietary	Mid over Low	7.92667	7.755	0.3317	1.02214	ns	0.479255	0.0315876
GM-CSF	Poultry	Dietary	High over Low	4.91	7.755	0.0558	0.63314	ns	1.25337	-0.659404
GM-CSF	Poultry	Dietary	High over Mid	4.91	7.92667	0.0636	0.619428	ns	1.19654	-0.690991
GM-CSF	Processed Meat	Dietary	Mid over Low	7.5175	8.4975	0.4804	0.884672	ns	0.318397	-0.176785
GM-CSF	Processed Meat	Dietary	High over Low	6.925	8.4975	0.3469	0.814946	ns	0.459796	-0.295224
GM-CSF	Processed Meat	Dietary	High over Mid	6.925	7.5175	0.3653	0.921184	ns	0.43735	-0.118439
GM-CSF	Vegetables	Dietary	Mid over Low	9.62667	7.81667	0.266	1.23156	ns	0.575118	0.300483
GM-CSF	Vegetables	Dietary	High over Low	6.57167	7.81667	0.1255	0.840725	ns	0.901356	-0.250294
GM-CSF	Vegetables	Dietary	High over Mid	6.57167	9.62667	0.083	0.682652	ns	1.08092	-0.550777
GM-CSF	Fruits	Dietary	Mid over Low	8.728	6.95	0.1398	1.25583	ns	0.854493	0.328638
GM-CSF	Fruits	Dietary	High over Low	6.844	6.95	0.4669	0.984748	ns	0.330776	-0.0221732
GM-CSF	Fruits	Dietary	High over Mid	6.844	8.728	0.0618	0.784143	ns	1.20901	-0.350811
GM-CSF	Cakes	Dietary	Mid over Low	9.3	0	1	1	ns	0	0
GM-CSF	Cakes	Dietary	High over Low	6.82	0	1	1	ns	0	0
GM-CSF	Cakes	Dietary	High over Mid	6.82	9.3	0.0884	0.733333	ns	1.05355	-0.447459
GM-CSF	Pizza	Dietary	Mid over Low	6.145	8.42143	0.0903	0.729686	ns	1.04431	-0.454652
GM-CSF	Pizza	Dietary	High over Low	6.84	8.42143	0.1246	0.812214	ns	0.904482	-0.300069
GM-CSF	Pizza	Dietary	High over Mid	6.84	6.145	0.3802	1.1131	ns	0.419988	0.154583
GM-CSF	Beverages	Dietary	Mid over Low	0	8.785	1	1	ns	0	0
GM-CSF	Beverages	Dietary	High over Low	6.50833	8.785	0.015	0.740846	down	1.82391	-0.432754
GM-CSF	Beverages	Dietary	High over Mid	6.50833	0	1	1	ns	0	0
MCP-1	Sex	Anagraphic	Males over Females	75.872	0	1	1	ns	0	0
MCP-1	Age	Anagraphic	>70 over <50	81.499	0	1	1	ns	0	0
MCP-1	Age	Anagraphic	50-59 over <50	60.95	0	1	1	ns	0	0
MCP-1	Age	Anagraphic	60-69 over <50	65.535	0	1	1	ns	0	0
MCP-1	Age	Anagraphic	>70 over 50-59	81.499	60.95	0.3506	1.33715	ns	0.455188	0.419156
MCP-1	Age	Anagraphic	>70 over 60-69	81.499	65.535	0.1676	1.2436	ns	0.775726	0.314517
MCP-1	Age	Anagraphic	60-69 over 50-59	65.535	60.95	0.4404	1.07523	ns	0.356153	0.104639
MCP-1	BMI	Anagraphic	OW over NW	76.16	69.3057	0.3217	1.0989	ns	0.492549	0.136059
MCP-1	BMI	Anagraphic	OB over NW	84.492	69.3057	0.435	1.21912	ns	0.361511	0.285841
MCP-1	BMI	Anagraphic	OB over OW	84.492	76.16	0.3797	1.1094	ns	0.420559	0.149781
MCP-1	Physical Activity	Anagraphic	Physical Activity	80.08	69.56	0.5287	1.15124	ns	0.276791	0.203184
MCP-1	Smoke	Anagraphic	Smoke	59.785	81.7218	0.2256	0.731567	ns	0.646661	-0.450938
MCP-1	Alcohol	Anagraphic	Alcohol	73.5086	77.94	0.6126	0.943143	ns	0.212823	-0.0844515
MCP-1	Sleep Time	Anagraphic	High over Low	74.9318	78.4575	0.9495	0.955063	ns	0.022505	-0.0663329
MCP-1	Sleep Quality	Anagraphic	Mid over Low	70.0733	74.1986	0.4387	0.944403	ns	0.357832	-0.0825259
MCP-1	Sleep Quality	Anagraphic	High over Low	81.694	74.1986	0.4782	1.10102	ns	0.32039	0.138839
MCP-1	Sleep Quality	Anagraphic	High over Mid	81.694	70.0733	0.4594	1.16584	ns	0.337809	0.221365
MCP-1	Metastasis	Clinical	Metastasis	0	75.872	1	1	ns	0	0
MCP-1	Therapy	Clinical	Therapy	79.465	75.3192	0.6587	1	ns	0.181312	0
MCP-1	METS	Clinical	METS	112.023	66.8342	0.1011	1.67614	ns	0.995249	0.745141
MCP-1	T2D	Clinical	T2D	102.72	69.16	0.4484	1.48525	ns	0.348334	0.570707
MCP-1	CVD	Clinical	CVD	74.7909	78.845	0.4894	0.948582	ns	0.310336	-0.0761563
MCP-1	NAFLD	Clinical	NAFLD	83.715	73.02	1	1.14647	ns	0	0.197194
MCP-1	Hyperlipaemia	Clinical	Hyperlipaemia	60.3411	99.1683	0.09455	0.608472	ns	1.02434	-0.716738
MCP-1	Anemia	Clinical	Anemia	91.61	75.7579	0.5333	1.20925	ns	0.273028	0.27411
MCP-1	Cereals	Dietary	Mid over Low	74.956	122.23	0.1308	0.613237	ns	0.883392	-0.705483
MCP-1	Cereals	Dietary	High over Low	64.855	122.23	0.084	0.530598	ns	1.07572	-0.914309
MCP-1	Cereals	Dietary	High over Mid	64.855	74.956	0.3956	0.865241	ns	0.402744	-0.208826
MCP-1	Milk	Dietary	Mid over Low	88.6833	77.13	0.4455	1.14979	ns	0.351152	0.201371
MCP-1	Milk	Dietary	High over Low	64.5314	77.13	0.2366	0.836658	ns	0.625985	-0.25729
MCP-1	Milk	Dietary	High over Mid	64.5314	88.6833	0.1085	0.727661	ns	0.96457	-0.458661
MCP-1	Seafood	Dietary	Mid over Low	78.9717	55.81	0.2315	1.41501	ns	0.635449	0.500812
MCP-1	Seafood	Dietary	High over Low	67.305	55.81	0.3575	1.20597	ns	0.446724	0.27019
MCP-1	Seafood	Dietary	High over Mid	67.305	78.9717	0.3392	0.852268	ns	0.469544	-0.230622
MCP-1	Crustaceans	Dietary	High over Low	50.74	79.7385	0.1714	0.63633	ns	0.765989	-0.652152
MCP-1	Meat	Dietary	Mid over Low	78.2918	69.2175	0.3476	1.1311	ns	0.45892	0.177725
MCP-1	Meat	Dietary	High over Low	0	69.2175	1	1	ns	0	0
MCP-1	Meat	Dietary	High over Mid	0	78.2918	1	1	ns	0	0
MCP-1	Poultry	Dietary	Mid over Low	76.33	89.61	0.3325	0.851802	ns	0.478208	-0.23141
MCP-1	Poultry	Dietary	High over Low	65.1867	89.61	0.2701	0.727449	ns	0.568475	-0.459083
MCP-1	Poultry	Dietary	High over Mid	65.1867	76.33	0.367	0.854011	ns	0.435334	-0.227673
MCP-1	Processed Meat	Dietary	Mid over Low	80.5633	81.735	0.2013	0.985665	ns	0.696156	-0.0208307
MCP-1	Processed Meat	Dietary	High over Low	65.552	81.735	0.4142	0.802006	ns	0.38279	-0.318314
MCP-1	Processed Meat	Dietary	High over Mid	65.552	80.5633	0.1287	0.81367	ns	0.890421	-0.297484
MCP-1	Vegetables	Dietary	Mid over Low	88.6067	104.227	0.4636	0.850134	ns	0.333857	-0.234238
MCP-1	Vegetables	Dietary	High over Low	62.1756	104.227	0.1026	0.596542	ns	0.988853	-0.745305
MCP-1	Vegetables	Dietary	High over Mid	62.1756	88.6067	0.124	0.701703	ns	0.906578	-0.511068
MCP-1	Fruits	Dietary	Mid over Low	101.494	39.2	0.0921	2.58913	ns	1.03574	1.37247
MCP-1	Fruits	Dietary	High over Low	69.0263	39.2	0.0866	1.76087	ns	1.06248	0.816291
MCP-1	Fruits	Dietary	High over Mid	69.0263	101.494	0.1318	0.680102	ns	0.880085	-0.556177
MCP-1	Cakes	Dietary	Mid over Low	105.163	74.13	0.3028	1.41863	ns	0.518844	0.504502
MCP-1	Cakes	Dietary	High over Low	68.0418	74.13	0.4381	0.917872	ns	0.358427	-0.123636
MCP-1	Cakes	Dietary	High over Mid	68.0418	105.163	0.122	0.647011	ns	0.91364	-0.628138
MCP-1	Pizza	Dietary	Mid over Low	114.51	73.6786	0.2014	1.55418	ns	0.695941	0.636157
MCP-1	Pizza	Dietary	High over Low	65.5517	73.6786	0.3439	0.889698	ns	0.463568	-0.168613
MCP-1	Pizza	Dietary	High over Mid	65.5517	114.51	0.1367	0.572454	ns	0.864231	-0.804769
MCP-1	Beverages	Dietary	Mid over Low	0	80.044	1	1	ns	0	0
MCP-1	Beverages	Dietary	High over Low	73.786	80.044	0.3121	0.921818	ns	0.505706	-0.117446
MCP-1	Beverages	Dietary	High over Mid	73.786	0	1	1	ns	0	0
CRP	Sex	Anagraphic	Males over Females	3.20438	0	1	1	ns	0	0
CRP	Age	Anagraphic	>70 over <50	3.09545	0	1	1	ns	0	0
CRP	Age	Anagraphic	50-59 over <50	8.45	0	1	1	ns	0	0
CRP	Age	Anagraphic	60-69 over <50	2.195	0	1	1	ns	0	0
CRP	Age	Anagraphic	>70 over 50-59	3.09545	8.45	0.0743	0.366325	ns	1.12901	-1.4488
CRP	Age	Anagraphic	>70 over 60-69	3.09545	2.195	0.1349	1.41023	ns	0.869988	0.495928
CRP	Age	Anagraphic	60-69 over 50-59	2.195	8.45	0.0721	0.259763	ns	1.14206	-1.94473
CRP	BMI	Anagraphic	OW over NW	3.04333	2.31	0.1922	1.31746	ns	0.716247	0.397758
CRP	BMI	Anagraphic	OB over NW	4.32833	2.31	0.0333	1.87374	up	1.47756	0.905919
CRP	BMI	Anagraphic	OB over OW	4.32833	3.04333	0.2762	1.42224	ns	0.558776	0.508161
CRP	Physical Activity	Anagraphic	Physical Activity	3.53889	2.77429	0.536	1.2756	ns	0.270835	0.35118
CRP	Smoke	Anagraphic	Smoke	2.11	3.70182	0.1451	0.56999	ns	0.838333	-0.810991
CRP	Alcohol	Anagraphic	Alcohol	3.89571	2.66667	0.4698	1.46089	ns	0.328087	0.54685
CRP	Sleep Time	Anagraphic	High over Low	3.11818	3.394	0.8269	0.918734	ns	0.082547	-0.122281
CRP	Sleep Quality	Anagraphic	Mid over Low	3.85	2.14	0.0958	1.79907	ns	1.01863	0.847248
CRP	Sleep Quality	Anagraphic	High over Low	4.52	2.14	0.0803	2.11215	ns	1.09528	1.07871
CRP	Sleep Quality	Anagraphic	High over Mid	4.52	3.85	0.4016	1.17403	ns	0.396206	0.231464
CRP	Metastasis	Clinical	Metastasis	0	3.20438	1	1	ns	0	0
CRP	Therapy	Clinical	Therapy	2.175	3.35143	0.684977	0.648977	ns	0.164324	-0.623761
CRP	METS	Clinical	METS	2.90667	3.27308	1	0.888053	ns	0	-0.171282
CRP	T2D	Clinical	T2D	2.61333	3.34077	0.7036	0.782255	ns	0.152674	-0.354289
CRP	CVD	Clinical	CVD	2.56167	5.1325	0.1033	0.499107	ns	0.9859	-1.00258
CRP	NAFLD	Clinical	NAFLD	3.16	3.21917	0.7703	0.98162	ns	0.11334	-0.0267629
CRP	Hyperlipaemia	Clinical	Hyperlipaemia	2.795	3.88667	0.4923	0.719125	ns	0.30777	-0.475685
CRP	Anemia	Clinical	Anemia	5.11	3.07733	0.625	1.66053	ns	0.20412	0.731643
CRP	Cereals	Dietary	Mid over Low	1.92	1.805	0.3985	1.06371	ns	0.399572	0.0891075
CRP	Cereals	Dietary	High over Low	4.5175	1.805	0.1595	2.50277	ns	0.797239	1.32353
CRP	Cereals	Dietary	High over Mid	4.5175	1.92	0.0646	2.35286	ns	1.18977	1.23442
CRP	Milk	Dietary	Mid over Low	3.45	1.155	0.1653	2.98701	ns	0.781727	1.5787
CRP	Milk	Dietary	High over Low	3.54429	1.155	0.1308	3.06865	ns	0.883392	1.6176
CRP	Milk	Dietary	High over Mid	3.54429	3.45	0.4112	1.02733	ns	0.385947	0.0388987
CRP	Seafood	Dietary	Mid over Low	3.16231	0.6	0.1379	5.27051	ns	0.860436	2.39794
CRP	Seafood	Dietary	High over Low	4.78	0.6	0.0614	7.96667	ns	1.21183	2.99398
CRP	Seafood	Dietary	High over Mid	4.78	3.16231	0.1587	1.51155	ns	0.799423	0.596033
CRP	Crustaceans	Dietary	High over Low	0.495	3.59143	0.0617	0.137828	ns	1.20971	-2.85906
CRP	Meat	Dietary	Mid over Low	4.8367	2.4325	0.031	1.98837	up	1.50864	0.991583
CRP	Meat	Dietary	High over Low	0	2.4325	1	1	ns	0	0
CRP	Meat	Dietary	High over Mid	0	4.8367	1	1	ns	0	0
CRP	Poultry	Dietary	Mid over Low	2.85091	0.95	0.1372	3.00096	ns	0.862646	1.58542
CRP	Poultry	Dietary	High over Low	6.00333	0.95	0.0519	6.3193	ns	1.28483	2.65976
CRP	Poultry	Dietary	High over Mid	6.00333	2.85091	0.0724	2.10576	ns	1.14026	1.07434
CRP	Processed Meat	Dietary	Mid over Low	2.18667	3.776	0.136	0.579096	ns	0.866461	-0.788125
CRP	Processed Meat	Dietary	High over Low	3.854	3.776	0.3699	1.02066	ns	0.431916	0.0294978
CRP	Processed Meat	Dietary	High over Mid	3.854	2.18667	0.2262	1.7625	ns	0.645507	0.817623
CRP	Vegetables	Dietary	Mid over Low	2.095	2.61	0.4183	0.802682	ns	0.378512	-0.3171
CRP	Vegetables	Dietary	High over Low	3.89556	2.61	0.1723	1.49255	ns	0.763715	0.577779
CRP	Vegetables	Dietary	High over Mid	3.89556	2.095	0.095	1.85945	ns	1.02228	0.894879
CRP	Fruits	Dietary	Mid over Low	1.98	3.445	0.3186	0.574746	ns	0.496754	-0.799004
CRP	Fruits	Dietary	High over Low	4.0625	3.445	0.264	1.17925	ns	0.578396	0.237864
CRP	Fruits	Dietary	High over Mid	4.0625	1.98	0.0508	2.05177	ns	1.29414	1.03687
CRP	Cakes	Dietary	Mid over Low	3.3625	6.92	0.1298	0.48591	ns	0.886725	-1.04124
CRP	Cakes	Dietary	High over Low	2.80909	6.92	0.0718	0.405938	ns	1.14388	-1.30067
CRP	Cakes	Dietary	High over Mid	2.80909	3.3625	0.3235	0.835417	ns	0.490126	-0.259431
CRP	Pizza	Dietary	Mid over Low	5.34	2.3725	0.0867	2.25079	ns	1.06198	1.17043
CRP	Pizza	Dietary	High over Low	3.60167	2.3725	0.1536	1.51809	ns	0.813609	0.602257
CRP	Pizza	Dietary	High over Mid	3.60167	5.34	0.2601	0.674469	ns	0.58486	-0.568175
CRP	Beverages	Dietary	Mid over Low	0	2.39833	1	1	ns	0	0
CRP	Beverages	Dietary	High over Low	3.688	2.39833	0.1164	1.53773	ns	0.934047	0.620807
CRP	Beverages	Dietary	High over Mid	3.688	0	1	1	ns	0	0
Leptin	Sex	Anagraphic	Males over Females	10398.5	0	1	1	ns	0	0
Leptin	Age	Anagraphic	>70 over <50	10597.6	0	1	1	ns	0	0
Leptin	Age	Anagraphic	50-59 over <50	4267.72	0	1	1	ns	0	0
Leptin	Age	Anagraphic	60-69 over <50	11383.6	0	1	1	ns	0	0
Leptin	Age	Anagraphic	>70 over 50-59	10597.6	4267.72	0.2436	2.4832	ns	0.613323	1.3122
Leptin	Age	Anagraphic	>70 over 60-69	10597.6	11383.6	0.3534	0.930953	ns	0.451733	-0.103219
Leptin	Age	Anagraphic	60-69 over 50-59	11383.6	4267.72	0.1989	2.66737	ns	0.701365	1.41542
Leptin	BMI	Anagraphic	OW over NW	8675.43	4992.82	0.1586	1.73758	ns	0.799697	0.797081
Leptin	BMI	Anagraphic	OB over NW	17566.4	4992.82	0.0007	3.51834	up	3.1549	1.81489
Leptin	BMI	Anagraphic	OB over OW	17566.4	8675.43	0.0426	2.02485	up	1.37059	1.01781
Leptin	Physical Activity	Anagraphic	Physical Activity	7702.04	13865.3	0.2105	0.55549	ns	0.676748	-0.848167
Leptin	Smoke	Anagraphic	Smoke	6233.12	12291.8	0.06868	0.507096	ns	1.16317	-0.97967
Leptin	Alcohol	Anagraphic	Alcohol	11730.3	9362.6	0.536	1.25289	ns	0.270835	0.325258
Leptin	Sleep Time	Anagraphic	High over Low	9006.32	13461.2	0.3196	0.669058	ns	0.495393	-0.579796
Leptin	Sleep Quality	Anagraphic	Mid over Low	7254.02	10903.9	0.1968	0.665271	ns	0.705975	-0.587987
Leptin	Sleep Quality	Anagraphic	High over Low	11476.5	10903.9	0.3771	1.05252	ns	0.423543	0.0738463
Leptin	Sleep Quality	Anagraphic	High over Mid	11476.5	7254.02	0.1502	1.58209	ns	0.82333	0.661833
Leptin	Metastasis	Clinical	Metastasis	0	10398.5	1	1	ns	0	0
Leptin	Therapy	Clinical	Therapy	7274.33	10844.8	0.6	0.670768	ns	0.221849	-0.576113
Leptin	METS	Clinical	METS	9534.69	10597.8	1	0.899686	ns	0	-0.152507
Leptin	T2D	Clinical	T2D	7714.86	11017.8	0.6107	0.70022	ns	0.214172	-0.51412
Leptin	CVD	Clinical	CVD	12164.8	5099.47	0.1033	2.38551	ns	0.9859	1.25429
Leptin	NAFLD	Clinical	NAFLD	11970	9874.63	0.5209	1.2122	ns	0.283246	0.277623
Leptin	Hyperlipaemia	Clinical	Hyperlipaemia	9853.67	11306.5	0.7128	0.871506	ns	0.147032	-0.198418
Leptin	Anemia	Clinical	Anemia	7913.92	10564.1	1	0.749133	ns	0	-0.416707
Leptin	Cereals	Dietary	Mid over Low	12507.5	10345.1	0.4658	1.20903	ns	0.331801	0.27385
Leptin	Cereals	Dietary	High over Low	8830.04	10345.1	0.3699	0.85355	ns	0.431916	-0.228453
Leptin	Cereals	Dietary	High over Mid	8830.04	12507.5	0.269	0.705979	ns	0.570248	-0.502303
Leptin	Milk	Dietary	Mid over Low	10431.3	3338.46	0.0983	3.12458	ns	1.00745	1.64366
Leptin	Milk	Dietary	High over Low	12382.8	3338.46	0.0886	3.70914	ns	1.05257	1.89108
Leptin	Milk	Dietary	High over Mid	12382.8	10431.3	0.2685	1.18708	ns	0.571056	0.247423
Leptin	Seafood	Dietary	Mid over Low	10944.4	2540.88	0.1215	4.30731	ns	0.915424	2.10679
Leptin	Seafood	Dietary	High over Low	10778.9	2540.88	0.1325	4.24221	ns	0.877784	2.08482
Leptin	Seafood	Dietary	High over Mid	10778.9	10944.4	0.4199	0.984884	ns	0.376854	-0.0219736
Leptin	Crustaceans	Dietary	High over Low	3256.54	11418.7	0.2	0.285193	ns	0.69897	-1.80999
Leptin	Meat	Dietary	Mid over Low	5015.84	12192.7	0.0543	0.411381	ns	1.2652	-1.28145
Leptin	Meat	Dietary	High over Low	0	12192.7	1	1	ns	0	0
Leptin	Meat	Dietary	High over Mid	0	5015.84	1	1	ns	0	0
Leptin	Poultry	Dietary	Mid over Low	10551.3	12242.6	0.3876	0.861851	ns	0.411616	-0.21449
Leptin	Poultry	Dietary	High over Low	8608.53	12242.6	0.365	0.70316	ns	0.437707	-0.508075
Leptin	Poultry	Dietary	High over Mid	8608.53	10551.3	0.4417	0.815872	ns	0.354873	-0.293586
Leptin	Processed Meat	Dietary	Mid over Low	6580.64	13843.6	0.0534	0.475356	ns	1.27246	-1.07292
Leptin	Processed Meat	Dietary	High over Low	11534.8	13843.6	0.3952	0.833221	ns	0.403183	-0.263229
Leptin	Processed Meat	Dietary	High over Mid	11534.8	6580.64	0.0758	1.75283	ns	1.12033	0.809689
Leptin	Vegetables	Dietary	Mid over Low	15597.8	8391.77	0.2112	1.8587	ns	0.675306	0.894296
Leptin	Vegetables	Dietary	High over Low	8756.55	8391.77	0.3764	1.04347	ns	0.42435	0.0613873
Leptin	Vegetables	Dietary	High over Mid	8756.55	15597.8	0.0855	0.561396	ns	1.06803	-0.832909
Leptin	Fruits	Dietary	Mid over Low	14135.4	9509.17	0.184	1.4865	ns	0.735182	0.571922
Leptin	Fruits	Dietary	High over Low	7818.09	9509.17	0.4341	0.822163	ns	0.36241	-0.282503
Leptin	Fruits	Dietary	High over Mid	7818.09	14135.4	0.0543	0.553086	ns	1.2652	-0.854425
Leptin	Cakes	Dietary	Mid over Low	11176.8	11145.3	0.4255	1.00283	ns	0.3711	0.00407305
Leptin	Cakes	Dietary	High over Low	10047.6	11145.3	0.3573	0.90151	ns	0.446967	-0.149585
Leptin	Cakes	Dietary	High over Mid	10047.6	11176.8	0.3843	0.898968	ns	0.41533	-0.153658
Leptin	Pizza	Dietary	Mid over Low	8628.6	12944.6	0.2862	0.666577	ns	0.54333	-0.585158
Leptin	Pizza	Dietary	High over Low	7593.52	12944.6	0.0793	0.586614	ns	1.10073	-0.769516
Leptin	Pizza	Dietary	High over Mid	7593.52	8628.6	0.3498	0.88004	ns	0.45618	-0.184358
Leptin	Beverages	Dietary	Mid over Low	0	10939.1	1	1	ns	0	0
Leptin	Beverages	Dietary	High over Low	10074.1	10939.1	0.3724	0.920925	ns	0.42899	-0.118845
Leptin	Beverages	Dietary	High over Mid	10074.1	0	1	1	ns	0	0
Resistin	Sex	Anagraphic	Males over Females	6863.51	0	1	1	ns	0	0
Resistin	Age	Anagraphic	>70 over <50	7207.4	0	1	1	ns	0	0
Resistin	Age	Anagraphic	50-59 over <50	3780.79	0	1	1	ns	0	0
Resistin	Age	Anagraphic	60-69 over <50	6688.52	0	1	1	ns	0	0
Resistin	Age	Anagraphic	>70 over 50-59	7207.4	3780.79	0.1663	1.90632	ns	0.779108	0.93079
Resistin	Age	Anagraphic	>70 over 60-69	7207.4	6688.52	0.4902	1.07758	ns	0.309627	0.107792
Resistin	Age	Anagraphic	60-69 over 50-59	6688.52	3780.79	0.1861	1.76908	ns	0.730254	0.822998
Resistin	BMI	Anagraphic	OW over NW	6186.91	6820.01	0.4083	0.90717	ns	0.389021	-0.140555
Resistin	BMI	Anagraphic	OB over NW	7252.56	6820.01	0.2145	1.06342	ns	0.668573	0.088717
Resistin	BMI	Anagraphic	OB over OW	7252.56	6186.91	0.346	1.17224	ns	0.460924	0.229272
Resistin	Physical Activity	Anagraphic	Physical Activity	5027.76	9223.77	0.03112	0.545087	down	1.50696	-0.875442
Resistin	Smoke	Anagraphic	Smoke	6524.01	7017.83	0.913	0.929633	ns	0.0395292	-0.105266
Resistin	Alcohol	Anagraphic	Alcohol	8537.72	5561.35	0.1142	1.53519	ns	0.942334	0.618415
Resistin	Sleep Time	Anagraphic	High over Low	7144.31	6245.76	0.913	1.14387	ns	0.0395292	0.193918
Resistin	Sleep Quality	Anagraphic	Mid over Low	5009.66	8227.5	0.0937	0.608892	ns	1.02826	-0.715741
Resistin	Sleep Quality	Anagraphic	High over Low	5793.44	8227.5	0.1306	0.704155	ns	0.884057	-0.506035
Resistin	Sleep Quality	Anagraphic	High over Mid	5793.44	5009.66	0.365	1.15645	ns	0.437707	0.209706
Resistin	Metastasis	Clinical	Metastasis	0	6863.51	1	1	ns	0	0
Resistin	Therapy	Clinical	Therapy	3853.13	7293.57	0.2667	0.528292	ns	0.573977	-0.920594
Resistin	METS	Clinical	METS	5190.8	7249.52	0.5214	0.716019	ns	0.282829	-0.48193
Resistin	T2D	Clinical	T2D	6935.58	6846.88	0.8	1.01296	ns	0.09691	0.0185702
Resistin	CVD	Clinical	CVD	7686.29	4395.19	0.07802	1.7488	ns	1.10779	0.806362
Resistin	NAFLD	Clinical	NAFLD	5109.61	7448.15	0.4462	0.686025	ns	0.35047	-0.543667
Resistin	Hyperlipaemia	Clinical	Hyperlipaemia	7136.17	6409.09	0.3676	1.11344	ns	0.434624	0.15503
Resistin	Anemia	Clinical	Anemia	8299	6767.81	0.625	1.22625	ns	0.20412	0.294248
Resistin	Cereals	Dietary	Mid over Low	8470.55	3636.7	0.0516	2.32919	ns	1.28735	1.21983
Resistin	Cereals	Dietary	High over Low	6464.94	3636.7	0.1294	1.7777	ns	0.888066	0.830009
Resistin	Cereals	Dietary	High over Mid	6464.94	8470.55	0.2089	0.763225	ns	0.680062	-0.389819
Resistin	Milk	Dietary	Mid over Low	7849.34	3701.72	0.0775	2.12046	ns	1.1107	1.08438
Resistin	Milk	Dietary	High over Low	6781.06	3701.72	0.1016	1.83187	ns	0.993106	0.873314
Resistin	Milk	Dietary	High over Mid	6781.06	7849.34	0.4112	0.863902	ns	0.385947	-0.211061
Resistin	Seafood	Dietary	Mid over Low	7231.77	3867.1	0.2181	1.87008	ns	0.661344	0.903098
Resistin	Seafood	Dietary	High over Low	5968.02	3867.1	0.3035	1.54328	ns	0.517841	0.626
Resistin	Seafood	Dietary	High over Mid	5968.02	7231.77	0.4075	0.82525	ns	0.389872	-0.277097
Resistin	Crustaceans	Dietary	High over Low	9011.95	6556.59	0.4167	1.37449	ns	0.380176	0.458892
Resistin	Meat	Dietary	Mid over Low	6943.37	6623.93	0.4517	1.04823	ns	0.34515	0.0679488
Resistin	Meat	Dietary	High over Low	0	6623.93	1	1	ns	0	0
Resistin	Meat	Dietary	High over Mid	0	6943.37	1	1	ns	0	0
Resistin	Poultry	Dietary	Mid over Low	7548.93	5530.6	0.2673	1.36494	ns	0.573001	0.448837
Resistin	Poultry	Dietary	High over Low	5238.94	5530.6	0.4694	0.947266	ns	0.328457	-0.0781589
Resistin	Poultry	Dietary	High over Mid	5238.94	7548.93	0.2003	0.693998	ns	0.698319	-0.526996
Resistin	Processed Meat	Dietary	Mid over Low	7964.21	6238.65	0.3687	1.27659	ns	0.433327	0.352298
Resistin	Processed Meat	Dietary	High over Low	6167.53	6238.65	0.4735	0.988601	ns	0.32468	-0.0165399
Resistin	Processed Meat	Dietary	High over Mid	6167.53	7964.21	0.3429	0.774406	ns	0.464833	-0.368838
Resistin	Vegetables	Dietary	Mid over Low	8831.8	5392.77	0.1857	1.63771	ns	0.731188	0.711682
Resistin	Vegetables	Dietary	High over Low	6478.97	5392.77	0.3501	1.20142	ns	0.455808	0.264737
Resistin	Vegetables	Dietary	High over Mid	6478.97	8831.8	0.2392	0.733595	ns	0.621239	-0.446944
Resistin	Fruits	Dietary	Mid over Low	7571.87	10160.7	0.085	0.745214	ns	1.07058	-0.424272
Resistin	Fruits	Dietary	High over Low	5507.96	10160.7	0.0513	0.542087	ns	1.28988	-0.883405
Resistin	Fruits	Dietary	High over Mid	5507.96	7571.87	0.2584	0.727424	ns	0.587707	-0.459133
Resistin	Cakes	Dietary	Mid over Low	5394.81	7766.12	0.3027	0.69466	ns	0.518988	-0.525622
Resistin	Cakes	Dietary	High over Low	7315.53	7766.12	0.4061	0.94198	ns	0.391367	-0.0862314
Resistin	Cakes	Dietary	High over Mid	7315.53	5394.81	0.2863	1.35603	ns	0.543179	0.43939
Resistin	Pizza	Dietary	Mid over Low	2481.18	8320.33	0.0719	0.298208	ns	1.14327	-1.74561
Resistin	Pizza	Dietary	High over Low	6381.87	8320.33	0.2089	0.767021	ns	0.680062	-0.382662
Resistin	Pizza	Dietary	High over Mid	6381.87	2481.18	0.0725	2.5721	ns	1.13966	1.36295
Resistin	Beverages	Dietary	Mid over Low	0	6730.21	1	1	ns	0	0
Resistin	Beverages	Dietary	High over Low	6943.49	6730.21	0.4568	1.03169	ns	0.340274	0.045009
Resistin	Beverages	Dietary	High over Mid	6943.49	0	1	1	ns	0	0
Adiponectin	Sex	Anagraphic	Males over Females	4.4175	0	1	1	ns	0	0
Adiponectin	Age	Anagraphic	>70 over <50	4.69	0	1	1	ns	0	0
Adiponectin	Age	Anagraphic	50-59 over <50	3.98	0	1	1	ns	0	0
Adiponectin	Age	Anagraphic	60-69 over <50	3.7775	0	1	1	ns	0	0
Adiponectin	Age	Anagraphic	>70 over 50-59	4.69	3.98	0.327	1.17839	ns	0.485452	0.236819
Adiponectin	Age	Anagraphic	>70 over 60-69	4.69	3.7775	0.1985	1.24156	ns	0.702239	0.312156
Adiponectin	Age	Anagraphic	60-69 over 50-59	3.7775	3.98	0.4906	0.949121	ns	0.309272	-0.0753367
Adiponectin	BMI	Anagraphic	OW over NW	6.13333	4.12857	0.3639	1.48558	ns	0.439018	0.571029
Adiponectin	BMI	Anagraphic	OB over NW	3.89667	4.12857	0.2824	0.943829	ns	0.549135	-0.0834019
Adiponectin	BMI	Anagraphic	OB over OW	3.89667	6.13333	0.214	0.635326	ns	0.669586	-0.654431
Adiponectin	Physical Activity	Anagraphic	Physical Activity	5.09778	3.54286	0.1685	1.43889	ns	0.7734	0.524955
Adiponectin	Smoke	Anagraphic	Smoke	3.792	4.70182	0.6915	0.806497	ns	0.160208	-0.31026
Adiponectin	Alcohol	Anagraphic	Alcohol	3.75571	4.93222	0.2439	0.761465	ns	0.612788	-0.393151
Adiponectin	Sleep Time	Anagraphic	High over Low	4.07454	5.172	0.7338	0.787808	ns	0.134422	-0.344083
Adiponectin	Sleep Quality	Anagraphic	Mid over Low	4.34	4.84625	0.4409	0.895538	ns	0.35566	-0.159174
Adiponectin	Sleep Quality	Anagraphic	High over Low	3.778	4.84625	0.1969	0.779572	ns	0.705754	-0.359246
Adiponectin	Sleep Quality	Anagraphic	High over Mid	3.778	4.34	0.2989	0.870507	ns	0.524474	-0.200072
Adiponectin	Metastasis	Clinical	Metastasis	0	4.4175	1	1	ns	0	0
Adiponectin	Therapy	Clinical	Therapy	8.01	3.90429	0.09883	2.05159	ns	1.00511	1.03674
Adiponectin	METS	Clinical	METS	4.28667	4.44769	1	0.963796	ns	0	-0.0532005
Adiponectin	T2D	Clinical	T2D	3.84333	4.55	0.7877	0.844689	ns	0.103639	-0.243509
Adiponectin	CVD	Clinical	CVD	4.40333	4.46	0.544	0.987294	ns	0.264401	-0.0184478
Adiponectin	NAFLD	Clinical	NAFLD	5.6725	3.99917	0.7616	1.41842	ns	0.118273	0.504285
Adiponectin	Hyperlipaemia	Clinical	Hyperlipaemia	4.426	4.40333	0.6252	1.00515	ns	0.203981	0.0074075
Adiponectin	Anemia	Clinical	Anemia	4.26	4.428	1	0.96206	ns	0	-0.0558018
Adiponectin	Cereals	Dietary	Mid over Low	4.84167	4.3	0.5	1.12597	ns	0.30103	0.171167
Adiponectin	Cereals	Dietary	High over Low	4.12875	4.3	0.5	0.960174	ns	0.30103	-0.0586316
Adiponectin	Cereals	Dietary	High over Mid	4.12875	4.84167	0.5	0.852754	ns	0.30103	-0.229799
Adiponectin	Milk	Dietary	Mid over Low	4.17286	3.935	0.4664	1.06045	ns	0.331241	0.0846718
Adiponectin	Milk	Dietary	High over Low	4.8	3.935	0.4739	1.21982	ns	0.324313	0.286671
Adiponectin	Milk	Dietary	High over Mid	4.8	4.17286	0.4888	1.15029	ns	0.310869	0.201999
Adiponectin	Seafood	Dietary	Mid over Low	4.10308	2.41	0.1447	1.70252	ns	0.839531	0.767673
Adiponectin	Seafood	Dietary	High over Low	7.465	2.41	0.0862	3.09751	ns	1.06449	1.63111
Adiponectin	Seafood	Dietary	High over Mid	7.465	4.10308	0.0934	1.81937	ns	1.02965	0.863436
Adiponectin	Crustaceans	Dietary	High over Low	3.855	4.49786	1	0.857075	ns	0	-0.222507
Adiponectin	Meat	Dietary	Mid over Low	4.6825	3.6225	0.2925	1.29262	ns	0.533874	0.370293
Adiponectin	Meat	Dietary	High over Low	0	3.6225	1	1	ns	0	0
Adiponectin	Meat	Dietary	High over Mid	0	4.6825	1	1	ns	0	0
Adiponectin	Poultry	Dietary	Mid over Low	4.15	3.06	0.1343	1.35621	ns	0.871924	0.43958
Adiponectin	Poultry	Dietary	High over Low	6.30333	3.06	0.0672	2.05991	ns	1.17263	1.04258
Adiponectin	Poultry	Dietary	High over Mid	6.30333	4.15	0.2141	1.51888	ns	0.669383	0.603004
Adiponectin	Processed Meat	Dietary	Mid over Low	4.14833	3.71	0.3406	1.11815	ns	0.467755	0.161113
Adiponectin	Processed Meat	Dietary	High over Low	5.448	3.71	0.2426	1.46846	ns	0.615109	0.554308
Adiponectin	Processed Meat	Dietary	High over Mid	5.448	4.14833	0.3752	1.3133	ns	0.425737	0.393195
Adiponectin	Vegetables	Dietary	Mid over Low	4.06	4.91333	0.162	0.826323	ns	0.790485	-0.275222
Adiponectin	Vegetables	Dietary	High over Low	4.41111	4.91333	0.0859	0.897784	ns	1.06601	-0.15556
Adiponectin	Vegetables	Dietary	High over Mid	4.41111	4.06	0.3965	1.08648	ns	0.401757	0.119662
Adiponectin	Fruits	Dietary	Mid over Low	4.64833	2.89	0.062	1.60842	ns	1.20761	0.685644
Adiponectin	Fruits	Dietary	High over Low	4.62625	2.89	0.0696	1.60078	ns	1.15739	0.678774
Adiponectin	Fruits	Dietary	High over Mid	4.62625	4.64833	0.2557	0.995249	ns	0.592269	-0.00687019
Adiponectin	Cakes	Dietary	Mid over Low	4.125	4.37	0.4071	0.943936	ns	0.390299	-0.0832392
Adiponectin	Cakes	Dietary	High over Low	4.52818	4.37	0.3641	1.0362	ns	0.438779	0.0512987
Adiponectin	Cakes	Dietary	High over Mid	4.52818	4.125	0.4318	1.09774	ns	0.364717	0.134538
Adiponectin	Pizza	Dietary	Mid over Low	4.5	3.935	0.3268	1.14358	ns	0.485718	0.193561
Adiponectin	Pizza	Dietary	High over Low	5.03333	3.935	0.3104	1.27912	ns	0.508078	0.35515
Adiponectin	Pizza	Dietary	High over Mid	5.03333	4.5	0.4573	1.11852	ns	0.339799	0.161589
Adiponectin	Beverages	Dietary	Mid over Low	0	4.03833	1	1	ns	0	0
Adiponectin	Beverages	Dietary	High over Low	4.645	4.03833	0.3931	1.15023	ns	0.405497	0.201919
Adiponectin	Beverages	Dietary	High over Mid	4.645	0	1	1	ns	0	0
